# Supplementary material for: N-Saccharinylmethyl ether
Source: Acta Crystallogr Sect E Struct Rep Online. 2010 Mar 27;66(Pt 4):o929. doi: 10.1107/S1600536810010317 (PMC2983858; doi:10.1107/S1600536810010317)
Supplement: Supplementary file 1 [file e-66-0o929-sup1.cif]

##############################################################################
###                                                                        ###
###        Electronic paper (Acta Crystallographica Section E)             ###
###                                                                        ###
##############################################################################
#                                                                            #
# This CIF contains the data in a paper accepted for publication in Acta     #
# Crystallographica Section E. It conforms to the requirements of Notes      #
# for Authors for Section E, and has been peer reviewed under the auspices   #
# of the IUCr Commission on Journals.                                        #
#                                                                            #
# Full details of the Crystallographic Information File format               #
# are given in the paper "The Crystallographic Information File (CIF):       #
# a New Standard Archive File for Crystallography" by S. R. Hall, F. H.      #
# Allen and I. D. Brown [Acta Cryst. (1991), A47, 655-685].                  #
#                                                                            #
# The current version of the core CIF dictionary is obtainable from          #
# ftp://ftp.iucr.org/pub/cif_core.dic. The current version number is 2.4.    #
#                                                                            #
# Software is freely available for graphical display of the structure(s) in  #
# this CIF.  For information consult the CIF home page http://www.iucr.org/  #
# cif/home.html                                                              #
#                                                                            #
# This file may be used for bona fide research purposes within the           #
# scientific community so long as proper attribution is given to the journal # 
# article from which it was obtained.                                        #
#                                                                            #
##############################################################################
                                             
data_global
_audit_creation_method     SHELXL-97
_journal_date_recd_electronic     2010-03-16
_journal_date_accepted     2010-03-19
_journal_name_full     'Acta Crystallographica, Section E'
_journal_year     2010
_journal_volume     66
_journal_issue      4
_journal_page_first     o929
_journal_page_last     o929
_journal_paper_category     QO
_journal_coeditor_code     LH5013
_publ_contact_author
;
    'Siddiqui, Waseeq Ahmad'
    Department of Chemistry
    University of Sargodha
    Sargodha
    Pakistan
;
_publ_contact_author_email     ' waseeqsiddiqui@gmail.com  '
_publ_contact_author_fax     ' 0092+42-923 1269 '
_publ_contact_author_phone     ' 0092-42-923 0463 '
_publ_section_title
;
<i>N</i>-Saccharinylmethyl ether
;
loop_
    _publ_author_name
    _publ_author_address
    'Siddiqui, Waseeq Ahmad'
; Department of Chemistry
University of Sargodha
Sargodha
Pakistan
;
    'Akhtar, Yasmeen'
; Department of Chemistry
University of Sargodha
Sargodha
Pakistan
;
    'Akmal, Muhammad'
; Department of Chemistry
University of Sargodha
Sargodha
Pakistan
;
    'Siddiqui, Hamid Latif'
; Institute of Chemistry
University of the Punjab
Lahore 54590
Pakistan
;
    'Parvez, Masood'
; Department of Chemistry
The University of Calgary
2500 University Drive NW
Calgary
Alberta
Canada T2N 1N4
;
data_I
_chemical_name_systematic
;
1,1,1',1'-tetraoxo-2,2'-(oxydimethylene)bi(1,2-benzothiazol-3-one)
;
_chemical_name_common
;
<i>N</i>-Saccharinylmethyl ether
;
_chemical_formula_moiety     'C16 H12 N2 O7 S2'
_chemical_formula_sum     'C16 H12 N2 O7 S2'
_chemical_formula_iupac     'C16 H12 N2 O7 S2'
_chemical_formula_weight     408.40
_chemical_melting_point     ?
_symmetry_cell_setting     'Monoclinic'
_symmetry_space_group_name_H-M     'P 21/n'
_symmetry_space_group_name_Hall     '-P 2yn'
loop_
    _symmetry_equiv_pos_as_xyz
    'x, y, z'
    '-x+1/2, y+1/2, -z+1/2'
    '-x, -y, -z'
    'x-1/2, -y-1/2, z-1/2'
_cell_length_a     8.9317(4)
_cell_length_b     18.3681(6)
_cell_length_c     10.1942(5)
_cell_angle_alpha     90.00
_cell_angle_beta     93.517(2)
_cell_angle_gamma     90.00
_cell_volume     1669.29(12)
_cell_formula_units_Z     4
_cell_measurement_reflns_used     3299
_cell_measurement_theta_min     1.0
_cell_measurement_theta_max     27.4
_cell_measurement_temperature     200(2)
_exptl_crystal_description     'block'
_exptl_crystal_colour     'colorless'
_exptl_crystal_size_max     0.08
_exptl_crystal_size_mid     0.06
_exptl_crystal_size_min     0.04
_exptl_crystal_density_diffrn     1.625
_exptl_crystal_density_meas     ?
_exptl_crystal_density_method     'not measured'
_exptl_crystal_F_000     840
_exptl_absorpt_coefficient_mu     0.365
_exptl_absorpt_correction_type     'multi-scan'
_exptl_absorpt_process_details     '(SORTAV; Blessing, 1997)'
_exptl_absorpt_correction_T_min     0.9714
_exptl_absorpt_correction_T_max     0.9856
_exptl_special_details
;
;
_diffrn_ambient_temperature     200(2)
_diffrn_radiation_type     MoK\a
_diffrn_radiation_wavelength     0.71073
_diffrn_radiation_source     'fine-focus sealed tube'
_diffrn_radiation_monochromator     graphite
_diffrn_measurement_device_type     'Nonius KappaCCD'
_diffrn_measurement_method     ' \w and \f scans'
_diffrn_detector_area_resol_mean     ?
_diffrn_reflns_number     6489
_diffrn_reflns_av_R_equivalents     0.0332
_diffrn_reflns_av_sigmaI/netI     0.0407
_diffrn_reflns_theta_min     2.2
_diffrn_reflns_theta_max     27.4
_diffrn_reflns_theta_full     25.00
_diffrn_measured_fraction_theta_max     0.986
_diffrn_measured_fraction_theta_full     0.988
_diffrn_reflns_limit_h_min     -11
_diffrn_reflns_limit_h_max     11
_diffrn_reflns_limit_k_min     -23
_diffrn_reflns_limit_k_max     18
_diffrn_reflns_limit_l_min     -13
_diffrn_reflns_limit_l_max     13
_diffrn_standards_number     0
_diffrn_standards_interval_count     ?
_diffrn_standards_interval_time     ?
_diffrn_standards_decay_%     ?
_refine_special_details
;
Refinement of <i>F</i>^2^ against ALL reflections. The weighted <i>R</i>-factor
wR and goodness of fit <i>S</i> are based on <i>F</i>^2^, conventional
<i>R</i>-factors <i>R</i> are based on <i>F</i>, with <i>F</i> set to zero for
negative <i>F</i>^2^. The threshold expression of <i>F</i>^2^ >
\s(<i>F</i>^2^) is used only for calculating <i>R</i>-factors(gt) etc. and is
not relevant to the choice of reflections for refinement. <i>R</i>-factors
based on <i>F</i>^2^ are statistically about twice as large as those based on
<i>F</i>, and <i>R</i>- factors based on ALL data will be even larger.
;
_reflns_number_total     3756
_reflns_number_gt     3052
_reflns_threshold_expression     'I>2\s(I)'
_refine_ls_structure_factor_coef     Fsqd
_refine_ls_matrix_type     full
_refine_ls_R_factor_all     0.0649
_refine_ls_R_factor_gt     0.0488
_refine_ls_wR_factor_gt     0.1004
_refine_ls_wR_factor_ref     0.1124
_refine_ls_goodness_of_fit_ref     1.090
_refine_ls_restrained_S_all     1.090
_refine_ls_number_reflns     3756
_refine_ls_number_parameters     244
_refine_ls_number_restraints     0
_refine_ls_hydrogen_treatment     constr
_refine_ls_weighting_scheme     calc
_refine_ls_weighting_details
         'calc w=1/[\s^2^(Fo^2^)+(0.0212P)^2^+2.3993P] where P=(Fo^2^+2Fc^2^)/3'
_atom_sites_solution_hydrogens     geom
_atom_sites_solution_primary     direct
_atom_sites_solution_secondary     difmap
_refine_ls_shift/su_max     0.000
_refine_ls_shift/su_mean     0.000
_refine_diff_density_max     0.303
_refine_diff_density_min     -0.416
_refine_ls_extinction_method     none
_refine_ls_extinction_coef     ?
loop_
    _atom_type_symbol
    _atom_type_description
    _atom_type_scat_dispersion_real
    _atom_type_scat_dispersion_imag
    _atom_type_scat_source
    'C' 'C' 0.0033 0.0016
                         'International Tables Vol C Tables 4.2.6.8 and 6.1.1.4'
    'H' 'H' 0.0000 0.0000
                         'International Tables Vol C Tables 4.2.6.8 and 6.1.1.4'
    'N' 'N' 0.0061 0.0033
                         'International Tables Vol C Tables 4.2.6.8 and 6.1.1.4'
    'O' 'O' 0.0106 0.0060
                         'International Tables Vol C Tables 4.2.6.8 and 6.1.1.4'
    'S' 'S' 0.1246 0.1234
                         'International Tables Vol C Tables 4.2.6.8 and 6.1.1.4'
_computing_data_collection     'COLLECT (Hooft, 1998)'
_computing_cell_refinement     'DENZO (Otwinowski & Minor, 1997)'
_computing_data_reduction     'SCALEPACK (Otwinowski & Minor, 1997)'
_computing_structure_solution     'SHELXS97 (Sheldrick, 2008)'
_computing_structure_refinement     'SHELXL97 (Sheldrick, 2008)'
_computing_molecular_graphics     'ORTEP-3 for Windows (Farrugia, 1997)'
_computing_publication_material     'SHELXL97 (Sheldrick, 2008)'
loop_
    _atom_site_type_symbol
    _atom_site_label
    _atom_site_fract_x
    _atom_site_fract_y
    _atom_site_fract_z
    _atom_site_U_iso_or_equiv
    _atom_site_adp_type
    _atom_site_calc_flag
    _atom_site_refinement_flags
    _atom_site_occupancy
    _atom_site_disorder_assembly
    _atom_site_disorder_group
    S S1 0.16733(7) 0.13166(4) 0.14038(7) 0.03295(17) Uani d . 1 . .
    S S2 0.38728(7) 0.12529(3) 0.66150(6) 0.02728(15) Uani d . 1 . .
    O O1 0.2772(2) 0.12845(12) 0.0444(2) 0.0478(5) Uani d . 1 . .
    O O2 0.1836(2) 0.18787(11) 0.2374(2) 0.0429(5) Uani d . 1 . .
    O O3 -0.0103(2) -0.04351(11) 0.2382(2) 0.0442(5) Uani d . 1 . .
    O O4 0.4221(2) 0.07537(10) 0.76644(19) 0.0359(4) Uani d . 1 . .
    O O5 0.5094(2) 0.14955(11) 0.5886(2) 0.0398(5) Uani d . 1 . .
    O O6 0.0076(2) 0.11239(11) 0.48394(19) 0.0383(5) Uani d . 1 . .
    O O7 0.3567(2) 0.03938(11) 0.37697(18) 0.0383(5) Uani d . 1 . .
    N N1 0.1573(2) 0.04988(12) 0.2123(2) 0.0310(5) Uani d . 1 . .
    N N2 0.2511(2) 0.09045(12) 0.5604(2) 0.0290(5) Uani d . 1 . .
    C C1 -0.2366(3) 0.05097(15) 0.0789(3) 0.0346(6) Uani d . 1 . .
    H H1 -0.2855 0.0083 0.1071 0.042 Uiso calc R 1 . .
    C C2 -0.3127(3) 0.10214(17) 0.0004(3) 0.0411(7) Uani d . 1 . .
    H H2 -0.4159 0.0948 -0.0245 0.049 Uiso calc R 1 . .
    C C3 -0.2408(4) 0.16386(17) -0.0425(3) 0.0438(7) Uani d . 1 . .
    H H3 -0.2948 0.1972 -0.0988 0.053 Uiso calc R 1 . .
    C C4 -0.0923(3) 0.17795(15) -0.0053(3) 0.0383(6) Uani d . 1 . .
    H H4 -0.0437 0.2208 -0.0328 0.046 Uiso calc R 1 . .
    C C5 -0.0177(3) 0.12689(14) 0.0738(3) 0.0291(5) Uani d . 1 . .
    C C6 -0.0865(3) 0.06398(13) 0.1153(3) 0.0278(5) Uani d . 1 . .
    C C7 0.0161(3) 0.01604(14) 0.1959(3) 0.0302(5) Uani d . 1 . .
    C C8 0.2930(3) 0.01150(16) 0.2583(3) 0.0381(7) Uani d . 1 . .
    H H8A 0.2690 -0.0406 0.2702 0.046 Uiso calc R 1 . .
    H H8B 0.3673 0.0149 0.1904 0.046 Uiso calc R 1 . .
    C C9 0.0236(3) 0.24265(15) 0.6728(3) 0.0340(6) Uani d . 1 . .
    H H9 -0.0741 0.2401 0.6307 0.041 Uiso calc R 1 . .
    C C10 0.0619(3) 0.29787(15) 0.7627(3) 0.0381(6) Uani d . 1 . .
    H H10 -0.0114 0.3329 0.7828 0.046 Uiso calc R 1 . .
    C C11 0.2047(3) 0.30251(15) 0.8233(3) 0.0358(6) Uani d . 1 . .
    H H11 0.2281 0.3411 0.8831 0.043 Uiso calc R 1 . .
    C C12 0.3143(3) 0.25158(14) 0.7980(3) 0.0342(6) Uani d . 1 . .
    H H12 0.4124 0.2543 0.8393 0.041 Uiso calc R 1 . .
    C C13 0.2738(3) 0.19682(14) 0.7098(3) 0.0281(5) Uani d . 1 . .
    C C14 0.1321(3) 0.19172(14) 0.6466(2) 0.0282(5) Uani d . 1 . .
    C C15 0.1155(3) 0.12903(14) 0.5542(2) 0.0284(5) Uani d . 1 . .
    C C16 0.2762(3) 0.02374(14) 0.4899(3) 0.0331(6) Uani d . 1 . .
    H H16A 0.3342 -0.0108 0.5477 0.040 Uiso calc R 1 . .
    H H16B 0.1788 0.0009 0.4628 0.040 Uiso calc R 1 . .
loop_
    _atom_site_aniso_label
    _atom_site_aniso_U_11
    _atom_site_aniso_U_22
    _atom_site_aniso_U_33
    _atom_site_aniso_U_12
    _atom_site_aniso_U_13
    _atom_site_aniso_U_23
    S1 0.0283(3) 0.0322(3) 0.0387(4) -0.0050(3) 0.0046(3) -0.0050(3)
    S2 0.0211(3) 0.0322(3) 0.0282(3) 0.0023(2) -0.0006(2) -0.0019(3)
    O1 0.0381(11) 0.0540(13) 0.0533(14) -0.0084(10) 0.0177(10) -0.0029(11)
    O2 0.0383(11) 0.0362(10) 0.0539(13) -0.0069(9) 0.0005(10) -0.0149(10)
    O3 0.0501(12) 0.0346(10) 0.0474(13) -0.0041(9) -0.0018(10) 0.0132(9)
    O4 0.0347(10) 0.0398(10) 0.0324(10) 0.0094(8) -0.0047(8) 0.0011(8)
    O5 0.0256(9) 0.0499(12) 0.0447(12) -0.0026(8) 0.0081(8) -0.0036(10)
    O6 0.0296(9) 0.0494(11) 0.0347(11) 0.0017(8) -0.0086(8) 0.0000(9)
    O7 0.0296(10) 0.0552(12) 0.0295(10) 0.0028(9) -0.0031(8) -0.0124(9)
    N1 0.0264(11) 0.0316(11) 0.0342(12) 0.0032(9) -0.0036(9) -0.0028(10)
    N2 0.0243(10) 0.0346(11) 0.0274(11) 0.0034(9) -0.0029(8) -0.0040(9)
    C1 0.0313(13) 0.0371(14) 0.0348(15) -0.0031(11) -0.0024(11) -0.0061(12)
    C2 0.0336(14) 0.0521(17) 0.0358(15) 0.0082(13) -0.0112(12) -0.0132(13)
    C3 0.0567(19) 0.0400(16) 0.0335(16) 0.0168(14) -0.0064(14) -0.0013(13)
    C4 0.0509(17) 0.0316(13) 0.0327(15) 0.0032(12) 0.0043(13) 0.0036(12)
    C5 0.0295(13) 0.0292(12) 0.0287(13) 0.0000(10) 0.0025(10) -0.0010(10)
    C6 0.0274(12) 0.0270(12) 0.0285(13) 0.0005(10) -0.0008(10) -0.0029(10)
    C7 0.0335(13) 0.0297(12) 0.0270(13) 0.0009(11) -0.0023(11) -0.0024(11)
    C8 0.0315(14) 0.0471(16) 0.0345(15) 0.0121(12) -0.0083(12) -0.0124(13)
    C9 0.0281(13) 0.0375(14) 0.0366(15) 0.0058(11) 0.0047(11) 0.0064(12)
    C10 0.0405(15) 0.0341(14) 0.0406(16) 0.0108(12) 0.0090(13) 0.0031(12)
    C11 0.0431(15) 0.0312(13) 0.0339(14) 0.0012(11) 0.0081(12) -0.0028(11)
    C12 0.0340(14) 0.0346(13) 0.0341(15) -0.0026(11) 0.0041(12) -0.0026(12)
    C13 0.0229(11) 0.0323(12) 0.0296(13) 0.0021(10) 0.0046(10) 0.0020(11)
    C14 0.0272(12) 0.0311(12) 0.0266(13) 0.0007(10) 0.0036(10) 0.0073(10)
    C15 0.0255(12) 0.0341(13) 0.0256(12) 0.0022(10) 0.0019(10) 0.0060(11)
    C16 0.0328(13) 0.0329(13) 0.0332(14) -0.0004(11) -0.0017(11) -0.0032(11)
_geom_special_details
;
All esds (except the esd in the dihedral angle between two l.s. planes) are
estimated using the full covariance matrix. The cell esds are taken into
account individually in the estimation of esds in distances, angles and
torsion angles; correlations between esds in cell parameters are only used
when they are defined by crystal symmetry. An approximate (isotropic)
treatment of cell esds is used for estimating esds involving l.s. planes.
;
loop_
    _geom_bond_atom_site_label_1
    _geom_bond_atom_site_label_2
    _geom_bond_site_symmetry_2
    _geom_bond_distance
    _geom_bond_publ_flag
    S1 O1 . 1.429(2) ?
    S1 O2 . 1.431(2) ?
    S1 N1 . 1.676(2) ?
    S1 C5 . 1.750(3) ?
    S2 O5 . 1.4280(19) ?
    S2 O4 . 1.4287(19) ?
    S2 N2 . 1.673(2) ?
    S2 C13 . 1.748(2) ?
    O3 C7 . 1.205(3) ?
    O6 C15 . 1.205(3) ?
    O7 C8 . 1.402(3) ?
    O7 C16 . 1.424(3) ?
    N1 C7 . 1.407(3) ?
    N1 C8 . 1.454(3) ?
    N2 C15 . 1.401(3) ?
    N2 C16 . 1.445(3) ?
    C1 C2 . 1.386(4) ?
    C1 C6 . 1.390(3) ?
    C1 H1 . 0.9500 ?
    C2 C3 . 1.387(5) ?
    C2 H2 . 0.9500 ?
    C3 C4 . 1.382(4) ?
    C3 H3 . 0.9500 ?
    C4 C5 . 1.381(4) ?
    C4 H4 . 0.9500 ?
    C5 C6 . 1.387(3) ?
    C6 C7 . 1.482(3) ?
    C8 H8A . 0.9900 ?
    C8 H8B . 0.9900 ?
    C9 C14 . 1.384(3) ?
    C9 C10 . 1.396(4) ?
    C9 H9 . 0.9500 ?
    C10 C11 . 1.385(4) ?
    C10 H10 . 0.9500 ?
    C11 C12 . 1.390(4) ?
    C11 H11 . 0.9500 ?
    C12 C13 . 1.382(4) ?
    C12 H12 . 0.9500 ?
    C13 C14 . 1.388(3) ?
    C14 C15 . 1.489(4) ?
    C16 H16A . 0.9900 ?
    C16 H16B . 0.9900 ?
loop_
    _geom_angle_atom_site_label_1
    _geom_angle_atom_site_label_2
    _geom_angle_atom_site_label_3
    _geom_angle_site_symmetry_1
    _geom_angle_site_symmetry_3
    _geom_angle
    _geom_angle_publ_flag
    O1 S1 O2 . . 117.27(13) ?
    O1 S1 N1 . . 108.66(12) ?
    O2 S1 N1 . . 110.47(12) ?
    O1 S1 C5 . . 113.86(13) ?
    O2 S1 C5 . . 110.97(12) ?
    N1 S1 C5 . . 92.88(11) ?
    O5 S2 O4 . . 116.83(12) ?
    O5 S2 N2 . . 110.41(12) ?
    O4 S2 N2 . . 109.43(12) ?
    O5 S2 C13 . . 112.74(12) ?
    O4 S2 C13 . . 112.00(12) ?
    N2 S2 C13 . . 92.81(11) ?
    C8 O7 C16 . . 115.2(2) ?
    C7 N1 C8 . . 123.2(2) ?
    C7 N1 S1 . . 114.55(17) ?
    C8 N1 S1 . . 120.62(19) ?
    C15 N2 C16 . . 124.5(2) ?
    C15 N2 S2 . . 115.34(17) ?
    C16 N2 S2 . . 120.12(17) ?
    C2 C1 C6 . . 117.9(3) ?
    C2 C1 H1 . . 121.0 ?
    C6 C1 H1 . . 121.0 ?
    C1 C2 C3 . . 121.1(3) ?
    C1 C2 H2 . . 119.5 ?
    C3 C2 H2 . . 119.5 ?
    C4 C3 C2 . . 121.5(3) ?
    C4 C3 H3 . . 119.3 ?
    C2 C3 H3 . . 119.3 ?
    C5 C4 C3 . . 117.0(3) ?
    C5 C4 H4 . . 121.5 ?
    C3 C4 H4 . . 121.5 ?
    C4 C5 C6 . . 122.5(2) ?
    C4 C5 S1 . . 127.1(2) ?
    C6 C5 S1 . . 110.41(19) ?
    C5 C6 C1 . . 120.0(2) ?
    C5 C6 C7 . . 113.2(2) ?
    C1 C6 C7 . . 126.8(2) ?
    O3 C7 N1 . . 123.5(2) ?
    O3 C7 C6 . . 127.6(2) ?
    N1 C7 C6 . . 108.8(2) ?
    O7 C8 N1 . . 112.8(2) ?
    O7 C8 H8A . . 109.0 ?
    N1 C8 H8A . . 109.0 ?
    O7 C8 H8B . . 109.0 ?
    N1 C8 H8B . . 109.0 ?
    H8A C8 H8B . . 107.8 ?
    C14 C9 C10 . . 118.1(3) ?
    C14 C9 H9 . . 120.9 ?
    C10 C9 H9 . . 120.9 ?
    C11 C10 C9 . . 121.3(3) ?
    C11 C10 H10 . . 119.4 ?
    C9 C10 H10 . . 119.4 ?
    C10 C11 C12 . . 121.0(3) ?
    C10 C11 H11 . . 119.5 ?
    C12 C11 H11 . . 119.5 ?
    C13 C12 C11 . . 116.8(3) ?
    C13 C12 H12 . . 121.6 ?
    C11 C12 H12 . . 121.6 ?
    C12 C13 C14 . . 123.1(2) ?
    C12 C13 S2 . . 126.7(2) ?
    C14 C13 S2 . . 110.25(19) ?
    C9 C14 C13 . . 119.6(2) ?
    C9 C14 C15 . . 126.9(2) ?
    C13 C14 C15 . . 113.5(2) ?
    O6 C15 N2 . . 123.8(2) ?
    O6 C15 C14 . . 128.1(2) ?
    N2 C15 C14 . . 108.1(2) ?
    O7 C16 N2 . . 109.4(2) ?
    O7 C16 H16A . . 109.8 ?
    N2 C16 H16A . . 109.8 ?
    O7 C16 H16B . . 109.8 ?
    N2 C16 H16B . . 109.8 ?
    H16A C16 H16B . . 108.2 ?
loop_
    _geom_torsion_atom_site_label_1
    _geom_torsion_atom_site_label_2
    _geom_torsion_atom_site_label_3
    _geom_torsion_atom_site_label_4
    _geom_torsion_site_symmetry_1
    _geom_torsion_site_symmetry_2
    _geom_torsion_site_symmetry_3
    _geom_torsion_site_symmetry_4
    _geom_torsion
    _geom_torsion_publ_flag
    O1 S1 N1 C7 . . . . -118.8(2) ?
    O2 S1 N1 C7 . . . . 111.19(19) ?
    C5 S1 N1 C7 . . . . -2.5(2) ?
    O1 S1 N1 C8 . . . . 47.0(2) ?
    O2 S1 N1 C8 . . . . -83.0(2) ?
    C5 S1 N1 C8 . . . . 163.4(2) ?
    O5 S2 N2 C15 . . . . -114.79(19) ?
    O4 S2 N2 C15 . . . . 115.27(19) ?
    C13 S2 N2 C15 . . . . 0.8(2) ?
    O5 S2 N2 C16 . . . . 67.1(2) ?
    O4 S2 N2 C16 . . . . -62.9(2) ?
    C13 S2 N2 C16 . . . . -177.4(2) ?
    C6 C1 C2 C3 . . . . 1.1(4) ?
    C1 C2 C3 C4 . . . . -2.2(4) ?
    C2 C3 C4 C5 . . . . 1.6(4) ?
    C3 C4 C5 C6 . . . . -0.1(4) ?
    C3 C4 C5 S1 . . . . -177.6(2) ?
    O1 S1 C5 C4 . . . . -66.8(3) ?
    O2 S1 C5 C4 . . . . 68.1(3) ?
    N1 S1 C5 C4 . . . . -178.6(3) ?
    O1 S1 C5 C6 . . . . 115.5(2) ?
    O2 S1 C5 C6 . . . . -109.6(2) ?
    N1 S1 C5 C6 . . . . 3.7(2) ?
    C4 C5 C6 C1 . . . . -0.9(4) ?
    S1 C5 C6 C1 . . . . 176.9(2) ?
    C4 C5 C6 C7 . . . . 178.2(2) ?
    S1 C5 C6 C7 . . . . -3.9(3) ?
    C2 C1 C6 C5 . . . . 0.4(4) ?
    C2 C1 C6 C7 . . . . -178.6(3) ?
    C8 N1 C7 O3 . . . . 12.8(4) ?
    S1 N1 C7 O3 . . . . 178.2(2) ?
    C8 N1 C7 C6 . . . . -164.8(2) ?
    S1 N1 C7 C6 . . . . 0.6(3) ?
    C5 C6 C7 O3 . . . . -175.2(3) ?
    C1 C6 C7 O3 . . . . 3.8(5) ?
    C5 C6 C7 N1 . . . . 2.2(3) ?
    C1 C6 C7 N1 . . . . -178.7(2) ?
    C16 O7 C8 N1 . . . . 71.9(3) ?
    C7 N1 C8 O7 . . . . -118.3(3) ?
    S1 N1 C8 O7 . . . . 77.1(3) ?
    C14 C9 C10 C11 . . . . 0.8(4) ?
    C9 C10 C11 C12 . . . . -1.0(4) ?
    C10 C11 C12 C13 . . . . 0.2(4) ?
    C11 C12 C13 C14 . . . . 0.8(4) ?
    C11 C12 C13 S2 . . . . -179.1(2) ?
    O5 S2 C13 C12 . . . . -66.3(3) ?
    O4 S2 C13 C12 . . . . 67.9(3) ?
    N2 S2 C13 C12 . . . . -179.8(2) ?
    O5 S2 C13 C14 . . . . 113.83(19) ?
    O4 S2 C13 C14 . . . . -111.97(19) ?
    N2 S2 C13 C14 . . . . 0.3(2) ?
    C10 C9 C14 C13 . . . . 0.1(4) ?
    C10 C9 C14 C15 . . . . -179.7(2) ?
    C12 C13 C14 C9 . . . . -0.9(4) ?
    S2 C13 C14 C9 . . . . 179.0(2) ?
    C12 C13 C14 C15 . . . . 178.9(2) ?
    S2 C13 C14 C15 . . . . -1.2(3) ?
    C16 N2 C15 O6 . . . . -3.9(4) ?
    S2 N2 C15 O6 . . . . 178.1(2) ?
    C16 N2 C15 C14 . . . . 176.5(2) ?
    S2 N2 C15 C14 . . . . -1.5(3) ?
    C9 C14 C15 O6 . . . . 2.0(4) ?
    C13 C14 C15 O6 . . . . -177.8(3) ?
    C9 C14 C15 N2 . . . . -178.5(2) ?
    C13 C14 C15 N2 . . . . 1.7(3) ?
    C8 O7 C16 N2 . . . . -128.4(2) ?
    C15 N2 C16 O7 . . . . 101.2(3) ?
    S2 N2 C16 O7 . . . . -80.8(2) ?
loop_
    _geom_hbond_atom_site_label_D
    _geom_hbond_atom_site_label_H
    _geom_hbond_atom_site_label_A
    _geom_hbond_site_symmetry_A
    _geom_hbond_distance_DH
    _geom_hbond_distance_HA
    _geom_hbond_distance_DA
    _geom_hbond_angle_DHA
    C1 H1 O4 3_556 0.95 2.39 3.307(4) 162.4
    C2 H2 O4 1_454 0.95 2.53 3.293(3) 137.8
    C8 H8B O4 3_656 0.99 2.52 3.027(3) 111.2
    C8 H8A O3 . 0.99 2.50 2.887(4) 103.1
