# Supplementary material for: N-Saccharinylmethyl ether
Source: Acta Crystallogr Sect E Struct Rep Online. 2010 Mar 27;66(Pt 4):o929. doi: 10.1107/S1600536810010317 (PMC2983858; doi:10.1107/S1600536810010317)
Supplement: Supplementary file 2 [file e-66-0o929-Isup2.hkl]

#
# h,k,l, Fc-squared, Fo-squared, sigma(Fo-squared) and status flag
#
data_I
_shelx_title ' Compound X'
_shelx_refln_list_code          4
_shelx_F_calc_maximum      156.62
_exptl_crystal_F_000       840.00
_reflns_d_resolution_high  0.7710
 
loop_
 _symmetry_equiv_pos_as_xyz
 'x, y, z'
 '-x+1/2, y+1/2, -z+1/2'
 '-x, -y, -z'
 'x-1/2, -y-1/2, z-1/2'
 
_cell_length_a     8.9317
_cell_length_b    18.3681
_cell_length_c    10.1942
_cell_angle_alpha  90.000
_cell_angle_beta   93.517
_cell_angle_gamma  90.000
 
_shelx_F_squared_multiplier     1.000
 
loop_
 _refln_index_h
 _refln_index_k
 _refln_index_l
 _refln_F_squared_calc
 _refln_F_squared_meas
 _refln_F_squared_sigma
 _refln_observed_status
   2   0   0     3192.36     2864.35     46.84 o
   4   0   0     1289.66     1552.53     31.49 o
   6   0   0     1009.66     1004.71     26.53 o
   8   0   0      923.59      919.72     27.69 o
  10   0   0      278.49      270.22     13.14 o
   2   1   0      350.13      345.53      4.50 o
   3   1   0     3150.91     3128.83     36.12 o
   4   1   0     1575.76     1517.63     21.47 o
   5   1   0     1053.24     1017.45     16.59 o
   6   1   0      280.07      266.47     12.09 o
   7   1   0     1300.57     1290.40     24.60 o
   8   1   0     1920.08     1772.83     56.11 o
   9   1   0      451.01      489.81     34.08 o
  10   1   0      210.24      189.97     24.09 o
  11   1   0      146.77      148.98      7.38 o
   0   2   0     1382.76     1213.57     27.84 o
   2   2   0       12.95        8.50      2.90 o
   3   2   0      787.10      694.90      8.84 o
   4   2   0       49.63       45.25      2.17 o
   5   2   0     2965.34     3134.70     46.05 o
   6   2   0        2.44        3.27      2.30 o
   7   2   0      187.59      159.62      5.26 o
   8   2   0      188.97      191.07      6.50 o
   9   2   0      125.89       94.31     19.47 o
  10   2   0       10.37       12.98      7.82 o
  11   2   0        3.23       16.90      9.56 o
   1   3   0       51.73       65.15      2.91 o
   2   3   0     1356.14     1491.40     33.10 o
   3   3   0     6243.23     6152.91     74.36 o
   4   3   0     2492.83     2648.95     39.01 o
   5   3   0        9.93        4.52      6.90 o
   6   3   0      105.16      112.95     11.95 o
   7   3   0      106.55      104.03     11.11 o
   8   3   0      874.27      903.11     18.59 o
   9   3   0      675.23      811.32     40.16 o
  10   3   0      334.43      324.35     11.66 o
  11   3   0        4.25        3.31      3.91 o
   0   4   0    12332.45    11834.35    164.07 o
   1   4   0      929.01      917.43     11.53 o
   2   4   0       69.81       77.12      1.85 o
   3   4   0      882.61      892.97     38.35 o
   4   4   0      670.55      610.84      9.30 o
   5   4   0      503.67      459.78      9.23 o
   6   4   0        2.54        3.64      2.01 o
   7   4   0        1.41        2.87      6.53 o
   8   4   0      546.77      513.15     16.81 o
   9   4   0       33.95       26.78      4.33 o
  10   4   0      113.03      112.02     14.10 o
  11   4   0        6.38        8.07      3.72 o
   1   5   0      184.48      173.57      2.48 o
   2   5   0     2533.79     2560.12     98.97 o
   3   5   0      117.31      142.67      5.25 o
   4   5   0     1525.91     1551.36     41.95 o
   5   5   0     1644.95     1639.32     32.36 o
   6   5   0       53.31       53.25      2.64 o
   7   5   0        7.56       20.17     11.42 o
   8   5   0       52.82       43.11      8.27 o
   9   5   0       82.37      109.53      5.07 o
  10   5   0      442.58      470.46     20.76 o
  11   5   0        5.36       19.80      6.73 o
   0   6   0     1229.32     1182.54     77.12 o
   1   6   0     2032.14     1788.31     22.52 o
   2   6   0      998.10      953.35     14.71 o
   3   6   0      471.41      430.72     25.59 o
   4   6   0       61.45       51.94      3.53 o
   5   6   0        2.21        0.35      2.86 o
   6   6   0      230.66      210.56     14.80 o
   7   6   0      815.51      807.46     16.06 o
   8   6   0       52.46       60.78     12.34 o
   9   6   0      135.09      134.67      5.76 o
  10   6   0       12.25        8.47      8.34 o
  11   6   0        3.28       19.55      5.54 o
   1   7   0        3.81        4.02      0.60 o
   2   7   0      235.42      247.57      3.81 o
   3   7   0        1.71       -1.32      1.39 o
   4   7   0       59.03       40.85      1.99 o
   5   7   0       63.67       66.75      7.84 o
   6   7   0       70.28       78.83      3.41 o
   7   7   0        0.84        2.39      2.51 o
   8   7   0        1.20        2.09      3.08 o
   9   7   0      804.38      770.73     84.96 o
  10   7   0       18.66       34.14      4.85 o
  11   7   0        8.85        1.69      4.72 o
   0   8   0     2189.42     1862.84     30.19 o
   1   8   0      490.98      458.27     15.84 o
   2   8   0      280.39      354.65      4.98 o
   3   8   0      246.75      305.67      5.65 o
   4   8   0        0.26        2.10      3.44 o
   5   8   0     1206.31     1217.68     29.39 o
   6   8   0     1279.80     1280.16     64.18 o
   7   8   0      511.88      496.30     13.56 o
   8   8   0      240.99      209.87      8.26 o
   9   8   0       31.01       28.12      6.33 o
  10   8   0      259.90      263.93     49.32 o
   1   9   0       11.72       11.08      0.89 o
   2   9   0      438.18      453.34      7.33 o
   3   9   0     2376.50     2561.31     66.12 o
   4   9   0      648.62      688.04     12.41 o
   5   9   0      294.89      302.52     24.58 o
   6   9   0       21.36       13.59      2.90 o
   7   9   0      644.99      665.42     16.16 o
   8   9   0      461.83      404.84     14.04 o
   9   9   0      144.81      122.49      8.27 o
  10   9   0      129.54      133.02     11.55 o
   0  10   0      314.60      303.16     12.23 o
   1  10   0     5033.04     4930.49    158.71 o
   2  10   0      599.14      675.75      8.53 o
   3  10   0      360.31      366.07      5.92 o
   4  10   0       60.90       66.46      9.36 o
   5  10   0      519.16      508.73     10.37 o
   6  10   0      325.33      314.18     10.70 o
   7  10   0      156.02      160.78     23.85 o
   8  10   0       93.56       98.81     17.57 o
   9  10   0        6.69        5.22     11.00 o
  10  10   0       23.45       28.91     20.31 o
   1  11   0      170.04      187.24      6.53 o
   2  11   0      354.37      434.74      7.05 o
   3  11   0        8.38        9.27      1.27 o
   4  11   0       10.13        7.62      1.67 o
   5  11   0      987.82      983.40     70.15 o
   6  11   0      112.74      133.00      4.74 o
   7  11   0        0.22       -3.18      4.16 o
   8  11   0       28.77       20.61      9.05 o
   9  11   0      372.28      412.69     19.46 o
  10  11   0      447.40      438.87     30.62 o
   0  12   0     5864.08     5768.99    105.83 o
   1  12   0      127.74      159.36      5.52 o
   2  12   0       12.07        5.85      1.45 o
   3  12   0      310.87      323.76     21.21 o
   4  12   0      928.15      937.58     21.10 o
   5  12   0      345.17      309.06      8.69 o
   6  12   0      452.58      415.67     21.01 o
   7  12   0       57.58       42.07     16.71 o
   8  12   0      241.40      218.90     31.67 o
   9  12   0       71.50       67.59     24.40 o
   1  13   0      401.80      426.43      6.37 o
   2  13   0      172.17      190.79      4.98 o
   3  13   0      420.53      422.05     11.02 o
   4  13   0      886.27      843.31     14.03 o
   5  13   0      414.51      428.69     10.13 o
   6  13   0       32.31       27.84     10.35 o
   7  13   0      179.36      162.11      5.58 o
   8  13   0      191.98      199.41     21.34 o
   9  13   0       63.40      100.19     24.45 o
   0  14   0      143.26      153.70      8.81 o
   1  14   0     1528.12     1562.96     70.88 o
   2  14   0       20.75       19.70      1.99 o
   3  14   0      324.43      312.54      5.18 o
   4  14   0       69.63       59.25      2.63 o
   5  14   0     1939.63     1940.98     35.14 o
   6  14   0       97.08      100.14      4.18 o
   7  14   0       29.49       50.02      3.65 o
   8  14   0       18.96       17.30      3.10 o
   9  14   0        5.11       16.19     10.57 o
   1  15   0       19.22       20.15      1.59 o
   2  15   0        8.06        8.90      0.83 o
   3  15   0      539.84      545.10     25.81 o
   4  15   0      160.51      158.56      9.74 o
   5  15   0       73.58       72.96      4.90 o
   6  15   0      103.45      124.74      5.10 o
   7  15   0      295.37      311.09     29.94 o
   8  15   0       44.80       42.82      8.49 o
   0  16   0     3988.57     4118.28     97.66 o
   1  16   0      714.47      728.52     44.29 o
   2  16   0       24.49       32.28      2.67 o
   3  16   0      120.39      127.67     10.86 o
   4  16   0      965.55     1006.13     61.61 o
   5  16   0        7.15        0.07      2.68 o
   6  16   0       17.47        8.99     10.86 o
   7  16   0       64.11       50.17      5.28 o
   8  16   0        0.34        8.72     11.95 o
   1  17   0      433.24      421.42      9.38 o
   2  17   0        1.94        3.62      0.72 o
   3  17   0       30.39       34.35      4.24 o
   4  17   0      236.39      207.99      9.88 o
   5  17   0      336.57      359.08     13.68 o
   6  17   0        4.33       -5.38      3.58 o
   7  17   0       32.99       16.58      4.34 o
   8  17   0      303.90      387.75     23.96 o
   0  18   0      856.62      838.53     25.34 o
   1  18   0      856.82      851.81     17.77 o
   2  18   0      129.40      126.87      6.01 o
   4  18   0       20.56       19.47      4.02 o
   5  18   0       49.31       49.56      5.36 o
   6  18   0       33.24       11.98      4.34 o
   7  18   0        0.11        1.45      4.71 o
   1  19   0       40.88       49.56      4.27 o
   2  19   0      506.45      516.91     17.30 o
   3  19   0       44.73       28.60      4.67 o
   4  19   0       53.76       25.41      4.02 o
   5  19   0      197.63      187.14     10.93 o
   6  19   0       14.20        9.05      4.34 o
   0  20   0      109.46       94.15     11.08 o
   1  20   0      483.72      537.90     14.99 o
   2  20   0       30.83       42.10      4.71 o
   3  20   0        0.71       -4.89      3.26 o
   4  20   0      359.08      388.51     18.75 o
   5  20   0       22.16       33.23      5.72 o
   6  20   0       38.38       34.10      6.23 o
   1  21   0       90.50       73.95      4.92 o
   2  21   0        4.45       -1.81      2.93 o
   3  21   0      125.35      100.92      8.04 o
   4  21   0      275.09      256.03     13.39 o
   5  21   0       28.53       33.01      6.55 o
   0  22   0       38.80       63.24     11.19 o
   1  22   0      160.66      137.37     10.71 o
   2  22   0       47.02       47.17      9.66 o
   3  22   0       80.20      104.40     14.37 o
   4  22   0       69.14       79.27      7.46 o
   1  23   0        7.45      -12.60      8.40 o
   2  23   0      174.11      232.83     22.08 o
 -11   0   1      257.31      236.34     14.04 o
  -9   0   1       16.74       17.38      4.74 o
  -7   0   1     3563.04     3637.50     87.20 o
  -5   0   1     4033.00     4001.91     77.03 o
  -3   0   1     9414.49     8787.17    135.56 o
  -1   0   1     2987.73     2747.43     61.83 o
   1   0   1     7562.29     7493.89    164.70 o
   3   0   1     1660.75     1706.08     28.31 o
   5   0   1     2750.25     3195.13     75.29 o
   7   0   1     1971.52     2100.68     50.57 o
   9   0   1        1.09       12.67      4.34 o
  11   0   1      366.30      301.75     15.85 o
 -11   1   1      483.63      501.29     21.72 o
 -10   1   1      182.92      194.35      8.24 o
  -9   1   1       99.75      107.46      9.57 o
  -8   1   1      540.30      552.66     34.93 o
  -7   1   1      667.85      682.41     14.05 o
  -6   1   1       89.05       76.86      4.31 o
  -5   1   1      552.91      575.58     10.52 o
  -4   1   1        1.52       -0.43      2.35 o
  -3   1   1      815.33      768.97      9.70 o
  -2   1   1      872.40      760.54      8.16 o
  -1   1   1     6786.91     6389.27    100.54 o
   0   1   1        0.03       -0.44      2.35 o
   1   1   1       94.55      103.60      5.86 o
   2   1   1     6725.42     6774.35    171.02 o
   3   1   1     9668.82     9593.77    106.71 o
   4   1   1       75.60       87.54      3.29 o
   5   1   1       52.25       45.66      2.82 o
   6   1   1      142.61      128.04     12.09 o
   7   1   1     1088.70     1038.94     45.07 o
   8   1   1      981.05      872.04     26.86 o
   9   1   1       78.19      102.26      9.74 o
  10   1   1       19.63       22.83      3.79 o
  11   1   1        0.74        5.62      9.94 o
 -11   2   1        0.01        2.84      3.45 o
 -10   2   1        0.10        1.47      4.31 o
  -9   2   1      114.71      119.65     16.11 o
  -8   2   1     2192.03     2164.12     44.85 o
  -7   2   1      248.01      266.59     11.69 o
  -6   2   1     4427.56     4308.52    138.17 o
  -5   2   1      162.92      192.77      4.29 o
  -4   2   1     2006.32     2026.63     25.85 o
  -3   2   1      658.74      692.20      8.40 o
  -2   2   1     5369.70     4895.08     46.96 o
  -1   2   1     8063.26     7821.02    188.97 o
   1   2   1     2458.20     2443.29     39.19 o
   2   2   1     1919.30     1977.82     22.73 o
   3   2   1      157.34      162.20      3.37 o
   4   2   1     1233.48     1354.72     21.20 o
   5   2   1      127.08      135.50     11.62 o
   6   2   1      612.67      669.60     12.87 o
   7   2   1       68.59       66.05      3.71 o
   8   2   1      587.34      600.14     40.13 o
   9   2   1       27.99       19.73      3.66 o
  10   2   1      782.65      813.91     19.14 o
  11   2   1      157.07      158.50      7.56 o
 -11   3   1      113.68       96.23     18.14 o
 -10   3   1      245.43      257.93     12.87 o
  -9   3   1        8.24        4.87      3.26 o
  -8   3   1     1083.57     1036.36     19.92 o
  -7   3   1      393.25      360.03      8.13 o
  -6   3   1       86.91       87.89      2.91 o
  -5   3   1      348.38      321.27      6.01 o
  -4   3   1     1685.25     1660.04     23.02 o
  -3   3   1        3.90        5.03      0.95 o
  -2   3   1       31.30       19.20      0.76 o
  -1   3   1    22882.65    23657.35    717.90 o
   1   3   1      696.61      693.37      9.93 o
   2   3   1    24529.09    24180.69    729.53 o
   3   3   1       86.23       60.64      1.92 o
   4   3   1     1600.47     1665.14     26.08 o
   5   3   1     1763.88     1883.32     30.59 o
   6   3   1       23.34       40.06      4.87 o
   7   3   1      677.52      637.64     23.06 o
   8   3   1       84.22      108.56     20.63 o
   9   3   1       10.44       11.36      6.32 o
  10   3   1       72.04       59.20      5.43 o
  11   3   1        5.40        0.31      2.88 o
 -11   4   1       46.28       45.78      5.00 o
 -10   4   1      111.04      104.75     11.19 o
  -9   4   1      133.60      136.26      6.11 o
  -8   4   1      271.08      308.18     14.35 o
  -7   4   1     3483.58     3334.85     57.09 o
  -6   4   1       32.83       46.61      2.64 o
  -5   4   1      173.38      135.75      6.88 o
  -4   4   1       55.67       54.72      5.85 o
  -3   4   1     1304.26     1154.04     13.72 o
  -2   4   1     3928.84     4081.88     63.27 o
  -1   4   1      459.20      461.32      6.29 o
   0   4   1       45.11       48.85      1.70 o
   1   4   1      452.37      414.58     22.21 o
   2   4   1      126.95      118.75      5.00 o
   3   4   1     1740.78     1770.08     35.96 o
   4   4   1      729.21      838.98     14.27 o
   5   4   1      236.67      273.31     20.61 o
   6   4   1        0.89        1.03      2.95 o
   7   4   1      585.59      626.26     28.56 o
   8   4   1      539.15      509.78     12.44 o
   9   4   1       26.19       35.66     12.29 o
  10   4   1        0.32       12.90      3.39 o
  11   4   1      538.82      543.98     72.58 o
 -11   5   1      234.58      257.13     24.31 o
 -10   5   1       11.57       21.45      4.18 o
  -9   5   1        8.46        3.73     10.30 o
  -8   5   1      392.23      396.04     10.17 o
  -7   5   1      173.39      154.98      4.55 o
  -6   5   1      235.25      246.13      7.47 o
  -5   5   1      210.35      219.66     11.58 o
  -4   5   1        4.59        5.14      1.97 o
  -3   5   1     2467.80     2618.35     27.53 o
  -2   5   1      204.60      222.23      3.11 o
  -1   5   1      245.74      212.55      6.95 o
   0   5   1      251.00      324.41      9.88 o
   1   5   1     7898.84     7671.60    190.33 o
   2   5   1     5904.36     5611.53     63.46 o
   3   5   1      932.20      810.85     11.82 o
   4   5   1      128.93      161.39      8.31 o
   5   5   1      528.64      556.84     19.40 o
   6   5   1     2458.32     2409.48     40.95 o
   7   5   1     1799.19     1828.42     32.77 o
   8   5   1      571.34      617.48     16.07 o
   9   5   1      105.74      116.39      6.41 o
  10   5   1       30.58       36.03      9.68 o
  11   5   1       98.91       73.04      6.63 o
 -11   6   1       44.85       48.26      6.68 o
 -10   6   1       18.92       26.52     14.88 o
  -9   6   1        0.06        6.65      3.66 o
  -8   6   1       37.77       23.56      3.86 o
  -7   6   1      304.27      276.01      7.55 o
  -6   6   1     1308.08     1221.42     81.21 o
  -5   6   1     1666.66     1845.59     26.58 o
  -4   6   1     2157.68     2286.94     28.75 o
  -3   6   1      232.77      234.49      3.48 o
  -2   6   1      334.75      329.28      5.52 o
  -1   6   1    11140.61    11170.49    148.81 o
   0   6   1     2511.53     2407.57     82.06 o
   1   6   1        6.37        2.48      0.90 o
   2   6   1     1203.50     1216.92     23.26 o
   3   6   1        0.23       -2.44      1.63 o
   4   6   1     1321.24     1336.49     23.97 o
   5   6   1      206.27      189.41     14.99 o
   6   6   1       13.61       21.47      2.44 o
   7   6   1       92.90       98.31      4.93 o
   8   6   1      170.68      146.74      8.81 o
   9   6   1       65.67       62.27      4.23 o
  10   6   1      487.36      508.73     21.74 o
  11   6   1       16.15       24.58     12.23 o
 -11   7   1      192.53      223.87     25.09 o
 -10   7   1      158.32      156.11     11.37 o
  -9   7   1       61.67       65.41      5.11 o
  -8   7   1        2.56        1.36      3.48 o
  -7   7   1      146.07      121.90      8.45 o
  -6   7   1      378.32      372.51      6.35 o
  -5   7   1      104.81       95.14      4.29 o
  -4   7   1      183.28      216.68      4.03 o
  -3   7   1        0.04        3.48      1.02 o
  -2   7   1     1074.37     1155.30     32.18 o
  -1   7   1      104.00      100.64      3.06 o
   0   7   1        0.25        1.45      1.07 o
   1   7   1     5420.41     5415.83     64.98 o
   2   7   1     2772.31     2651.34     32.35 o
   3   7   1     1536.33     1437.82     20.03 o
   4   7   1      446.76      479.06     12.16 o
   5   7   1      265.53      287.23      6.71 o
   6   7   1     1619.20     1531.44     33.34 o
   7   7   1       24.11       15.32      3.26 o
   8   7   1      319.99      300.93     10.09 o
   9   7   1        0.49        4.04      6.86 o
  10   7   1      216.11      196.33      9.56 o
 -10   8   1       52.61       38.56      4.48 o
  -9   8   1      170.45      182.69     24.67 o
  -8   8   1       45.73       33.01      3.73 o
  -7   8   1      994.14      977.94     16.87 o
  -6   8   1       39.40       27.11      1.62 o
  -5   8   1      254.30      240.71      4.91 o
  -4   8   1      158.32      159.35      8.81 o
  -3   8   1      519.24      503.20      7.16 o
  -2   8   1     1450.85     1396.07     29.65 o
  -1   8   1       42.11       39.53      2.77 o
   0   8   1     1235.75     1259.94     41.39 o
   1   8   1      557.40      607.12     15.00 o
   2   8   1      471.98      497.57      8.14 o
   3   8   1      140.55      162.85      5.28 o
   4   8   1      450.21      439.04     33.47 o
   5   8   1     1067.99     1109.01     33.34 o
   6   8   1        8.88       12.43      2.32 o
   7   8   1       64.25       44.98     15.60 o
   8   8   1       56.45       53.42     24.11 o
   9   8   1        3.30        7.10     10.70 o
  10   8   1       51.89       55.62      5.36 o
 -10   9   1        3.89        1.05      4.02 o
  -9   9   1        0.35        6.17      5.61 o
  -8   9   1      253.00      276.00     14.46 o
  -7   9   1       25.77       26.16     10.52 o
  -6   9   1      199.48      187.67     13.92 o
  -5   9   1       13.66       15.31      1.71 o
  -4   9   1      189.41      211.56      4.66 o
  -3   9   1       20.38       23.45      3.57 o
  -2   9   1      246.54      288.96      6.67 o
  -1   9   1       20.34       24.99      8.00 o
   0   9   1     1061.40     1127.26     35.13 o
   1   9   1     1462.58     1523.39     48.83 o
   2   9   1      525.87      454.47      8.46 o
   3   9   1     1489.92     1541.09    105.10 o
   4   9   1      150.22      146.09     19.08 o
   5   9   1       41.03       13.36      2.21 o
   6   9   1     1383.19     1363.50     32.87 o
   7   9   1      911.60      837.62     41.99 o
   8   9   1      240.75      262.23     20.63 o
   9   9   1       18.05       22.08      4.31 o
  10   9   1       68.30       70.90      5.90 o
 -10  10   1       47.95       49.95      8.60 o
  -9  10   1       60.84       75.90     10.26 o
  -8  10   1      100.36      112.52     14.32 o
  -7  10   1      111.08       90.70      4.34 o
  -6  10   1      904.05      895.82     27.11 o
  -5  10   1        0.38        2.31      5.81 o
  -4  10   1      571.46      554.13     23.20 o
  -3  10   1        8.39       11.24      0.77 o
  -2  10   1     2926.40     3288.33     54.45 o
  -1  10   1     2636.77     2860.88     62.12 o
   0  10   1      356.46      370.32      9.50 o
   1  10   1      129.12      104.83      2.05 o
   2  10   1      654.81      718.03     25.59 o
   3  10   1       33.02       37.67      1.78 o
   4  10   1       35.61       29.61      2.06 o
   5  10   1      473.24      470.30     10.17 o
   6  10   1       14.88       19.48      3.24 o
   7  10   1      321.89      294.43     24.99 o
   8  10   1      372.18      320.87     10.83 o
   9  10   1       68.68       65.11     11.04 o
  10  10   1      314.79      333.01     13.18 o
 -10  11   1      287.04      313.83     13.05 o
  -9  11   1      196.15      197.03     28.92 o
  -8  11   1        1.37        3.04     16.72 o
  -7  11   1      127.35      132.11      8.25 o
  -6  11   1      360.59      349.52     19.60 o
  -5  11   1       38.65       47.75      8.60 o
  -4  11   1      138.06      140.11      2.92 o
  -3  11   1      343.68      384.15     26.19 o
  -2  11   1      214.46      223.46      5.69 o
  -1  11   1        0.55        1.71      1.25 o
   0  11   1      102.42      122.20      2.72 o
   1  11   1      104.29      109.27      2.53 o
   2  11   1     2369.68     2296.74     44.86 o
   3  11   1       55.19       41.98      2.53 o
   4  11   1     1404.21     1484.29    101.35 o
   5  11   1      102.01       94.75      3.79 o
   6  11   1      942.95      975.35     43.02 o
   7  11   1      296.02      287.52      9.38 o
   8  11   1       73.46       66.73     21.90 o
   9  11   1       18.41       15.49      4.34 o
  10  11   1       63.60       76.73      9.70 o
  -9  12   1       80.32       66.44     14.84 o
  -8  12   1        8.67        4.03      2.42 o
  -7  12   1     1234.30     1275.05     43.08 o
  -6  12   1       45.82       36.27      3.55 o
  -5  12   1      244.11      223.19     15.85 o
  -4  12   1      225.58      213.30      4.43 o
  -3  12   1     1070.66      990.67     18.31 o
  -2  12   1      402.67      405.56     35.66 o
  -1  12   1      595.24      608.54      9.23 o
   0  12   1      190.72      192.90      3.80 o
   1  12   1       96.59       98.63      5.10 o
   2  12   1      291.88      287.85     11.37 o
   3  12   1      131.07      135.67      9.28 o
   4  12   1      268.44      265.84      8.69 o
   5  12   1      360.89      391.68     15.17 o
   6  12   1      247.03      220.34     15.02 o
   7  12   1      316.77      249.53     14.21 o
   8  12   1      140.16      149.81     27.62 o
   9  12   1       12.69       14.00     11.62 o
  -9  13   1        0.40        4.51      5.07 o
  -8  13   1      243.69      274.25     31.93 o
  -7  13   1       29.49       45.95      5.97 o
  -6  13   1      143.15      128.15      6.15 o
  -5  13   1       83.68       61.14      2.97 o
  -4  13   1        4.62        5.48      2.77 o
  -3  13   1        2.27        0.83      2.54 o
  -2  13   1      233.90      236.56     20.78 o
  -1  13   1       55.56       61.04      2.50 o
   0  13   1       89.40       78.77      6.28 o
   1  13   1     2022.73     1980.20     27.87 o
   2  13   1      467.30      457.60     20.22 o
   3  13   1     2711.93     2641.97     80.41 o
   4  13   1     1108.14     1171.87     43.20 o
   5  13   1       50.03       61.05      7.93 o
   6  13   1        4.43        4.18      3.28 o
   7  13   1      357.45      333.60     10.83 o
   8  13   1        7.70        3.65      2.64 o
   9  13   1        2.24       -1.04      8.34 o
  -9  14   1        7.80       25.59     16.31 o
  -8  14   1      749.69      759.17     53.57 o
  -7  14   1      304.78      310.76     41.99 o
  -6  14   1      704.91      764.54     16.39 o
  -5  14   1       82.49       69.01     11.96 o
  -4  14   1      125.18      136.27      6.07 o
  -3  14   1        8.68        4.39      7.04 o
  -2  14   1      477.54      482.05     12.52 o
  -1  14   1      219.15      185.10     18.75 o
   0  14   1      128.93      111.49      3.62 o
   1  14   1      206.88      217.19      5.01 o
   2  14   1       53.48       43.53      5.68 o
   3  14   1      331.67      355.56     19.28 o
   4  14   1       18.35       25.56      2.51 o
   5  14   1      288.02      299.33     19.11 o
   6  14   1        3.31        4.45      5.61 o
   7  14   1        0.05       -3.26      2.17 o
   8  14   1      171.30      158.15      7.17 o
   9  14   1       98.27      118.44     18.33 o
  -8  15   1        0.60       14.36      5.47 o
  -7  15   1      108.65      109.18     26.24 o
  -6  15   1      174.12      149.34      8.54 o
  -5  15   1        8.60       13.63      3.43 o
  -4  15   1       11.63       14.50      4.51 o
  -3  15   1      119.31      113.21     20.40 o
  -2  15   1      917.29      905.08     22.19 o
  -1  15   1        0.07        7.06      2.88 o
   0  15   1      148.68      155.25     14.15 o
   1  15   1       20.33       18.60      1.77 o
   2  15   1     1295.64     1277.53     24.52 o
   3  15   1     3289.13     3377.46    198.17 o
   4  15   1      470.01      465.70     25.48 o
   5  15   1        0.59        2.86     13.90 o
   6  15   1      108.72      107.67      4.94 o
   7  15   1        1.88       -0.75      8.14 o
   8  15   1       43.39       38.30      9.27 o
  -8  16   1       10.32       22.92     10.03 o
  -7  16   1      378.70      382.65     16.98 o
  -6  16   1       70.63       73.95      6.88 o
  -5  16   1      112.93      109.50     11.95 o
  -4  16   1      139.18      143.60      7.28 o
  -3  16   1      984.86     1053.64     20.63 o
  -2  16   1       21.62       -1.45      3.98 o
  -1  16   1        1.14        2.63      1.97 o
   0  16   1      119.58      124.48      6.28 o
   1  16   1      248.97      263.99      7.42 o
   2  16   1      111.29      124.02      9.76 o
   3  16   1      175.51      161.11     13.74 o
   4  16   1       53.84       47.66     10.77 o
   5  16   1        8.67        6.85      4.51 o
   6  16   1      262.33      309.97      9.47 o
   7  16   1      411.24      439.24     17.30 o
   8  16   1       16.74        9.74      5.47 o
  -8  17   1        0.36       -9.83      6.55 o
  -7  17   1       39.14       41.59      5.90 o
  -6  17   1      371.26      365.57     22.95 o
  -5  17   1       20.69       20.04      7.58 o
  -4  17   1       49.39       42.43     12.49 o
  -3  17   1       95.62       78.93      4.30 o
  -2  17   1       16.64       27.76      4.02 o
  -1  17   1      139.78      130.75      5.65 o
   0  17   1      237.23      238.07      5.86 o
   1  17   1     1470.78     1518.25     28.16 o
   2  17   1      318.64      285.42      9.01 o
   3  17   1      767.70      796.10     18.24 o
   4  17   1      283.86      263.99      7.42 o
   5  17   1        0.46        2.57      4.38 o
   6  17   1       41.79       38.01      5.39 o
   7  17   1      262.13      319.85     15.64 o
  -7  18   1       44.35       42.82      5.72 o
  -6  18   1      326.85      320.53     14.99 o
  -5  18   1        4.00       -5.03      4.34 o
  -4  18   1      778.31      820.97     25.09 o
  -3  18   1        3.38        2.86      3.62 o
  -2  18   1       21.99       18.50      3.91 o
  -1  18   1        8.66       -1.45      2.14 o
   0  18   1        7.30        2.14      1.05 o
   1  18   1      110.00      104.76      3.91 o
   2  18   1       32.06       20.34      1.88 o
   3  18   1        0.45       11.98      3.69 o
   4  18   1      285.80      315.79     12.16 o
   5  18   1      379.09      427.72     16.54 o
   6  18   1      177.60      164.92     10.75 o
   7  18   1        0.21       -9.18      6.12 o
  -6  19   1      103.32      132.92      9.23 o
  -5  19   1      102.30      118.44      9.52 o
  -4  19   1        1.76       -7.20      5.00 o
  -3  19   1      276.34      299.76     10.53 o
  -2  19   1      530.48      520.38     14.77 o
  -1  19   1      496.18      513.47     14.66 o
   0  19   1        3.59       -2.86      4.71 o
   1  19   1      231.44      221.35      6.81 o
   2  19   1       64.62       62.04      4.78 o
   3  19   1       11.04        7.93      3.66 o
   4  19   1       59.03       48.22      5.03 o
   5  19   1      106.74      115.98      8.18 o
   6  19   1      244.46      269.60     14.37 o
  -6  20   1       55.78       48.76      7.17 o
  -5  20   1       10.80        2.57      4.02 o
  -4  20   1       36.99       37.28      4.63 o
  -3  20   1      547.22      607.98     17.81 o
  -2  20   1      318.32      310.40     10.71 o
  -1  20   1      248.63      253.60      9.70 o
   0  20   1       13.17       12.27      2.93 o
   1  20   1       20.45       25.99      5.43 o
   2  20   1       60.91       72.65      5.50 o
   3  20   1       88.95       72.00      5.50 o
   4  20   1      175.25      184.03     10.32 o
   5  20   1       47.91       28.16      4.63 o
   6  20   1       30.82       33.23      5.72 o
  -5  21   1        4.25       -4.71      3.95 o
  -4  21   1      212.09      196.08     11.19 o
  -3  21   1        2.22       -8.20      5.47 o
  -2  21   1       37.69       38.48      5.18 o
  -1  21   1       31.48       35.91      3.87 o
   0  21   1        0.32        3.26      5.10 o
   1  21   1       88.56       45.86     11.08 o
   2  21   1        6.75        2.57      3.29 o
   3  21   1      385.02      342.00     16.18 o
   4  21   1       16.27       16.58      4.34 o
   5  21   1       15.98       26.39      4.71 o
  -4  22   1       55.26       57.92      8.11 o
  -3  22   1        0.18        3.26      3.66 o
  -2  22   1       60.37       59.94      5.00 o
  -1  22   1      317.36      323.94     17.12 o
   0  22   1      117.96      132.92      9.66 o
   1  22   1       69.35       99.40     12.52 o
   3  22   1       26.60       20.34      3.95 o
   4  22   1       41.57       35.00      5.39 o
  -2  23   1       72.94       35.00      6.99 o
  -1  23   1        1.29       14.04      6.84 o
   0  23   1       81.04       75.94      8.94 o
   1  23   1        0.06      -14.71      9.81 o
   2  23   1      145.28      217.41     17.95 o
 -10   0   2      383.37      385.51     15.67 o
  -8   0   2     5531.45     5480.34    132.41 o
  -6   0   2      578.48      657.75     18.53 o
  -4   0   2       43.80       62.95      3.33 o
  -2   0   2      105.83      115.98      3.69 o
   0   0   2     2942.53     2781.45     64.22 o
   2   0   2     5001.35     4934.11     90.89 o
   4   0   2     8504.45     8977.25    201.91 o
   6   0   2      496.37      527.33     15.75 o
   8   0   2      694.54      741.26     22.80 o
  10   0   2      180.96      202.53     11.91 o
 -11   1   2        9.17       21.81      4.21 o
 -10   1   2        2.60       10.12      3.45 o
  -9   1   2      156.81      150.70      7.47 o
  -8   1   2      890.84      852.96     47.27 o
  -7   1   2      331.25      332.09      6.91 o
  -6   1   2     1155.09     1211.13     30.48 o
  -5   1   2     4774.52     4966.93    154.66 o
  -4   1   2      707.12      655.90     11.22 o
  -3   1   2       53.88       49.45      3.62 o
  -2   1   2     1205.99     1298.66     16.39 o
  -1   1   2     5149.26     5032.59    159.36 o
   0   1   2    19188.74    18264.86    281.80 o
   1   1   2     1895.13     1852.19     30.10 o
   2   1   2       22.98       19.65      2.32 o
   3   1   2      269.98      360.08      5.33 o
   4   1   2       79.81      109.75      4.14 o
   5   1   2      395.10      361.80     10.50 o
   6   1   2       18.14       18.11      3.28 o
   7   1   2       85.72       57.51     10.06 o
   8   1   2      157.89      122.93     20.51 o
   9   1   2      112.90      125.49      8.34 o
  10   1   2       49.77       64.75      5.13 o
  11   1   2        9.59       16.30      5.81 o
 -11   2   2       35.06       45.63     18.42 o
 -10   2   2        5.66       -0.13      3.22 o
  -9   2   2     1645.49     1629.18     31.50 o
  -8   2   2       66.51       60.33      6.28 o
  -7   2   2      234.21      206.62     14.53 o
  -6   2   2       48.40       45.32      1.42 o
  -5   2   2        0.14        8.92      7.20 o
  -4   2   2       22.66       22.35      2.48 o
  -3   2   2      269.63      256.93      5.77 o
  -2   2   2     4609.44     4751.29    157.84 o
  -1   2   2     7161.84     6949.52    124.99 o
   0   2   2      429.32      392.63      8.21 o
   1   2   2     1343.83     1306.64     19.49 o
   2   2   2     3911.05     3975.15     48.84 o
   3   2   2     8442.67     8409.02    101.83 o
   4   2   2      460.65      514.11     10.37 o
   5   2   2     1208.02     1186.59     22.25 o
   6   2   2        9.79       14.38      5.99 o
   7   2   2        0.83        1.65      3.95 o
   8   2   2       60.47       52.95      4.01 o
   9   2   2      714.25      764.42     24.20 o
  10   2   2       15.00       35.08     10.50 o
  11   2   2        0.05        4.07      6.52 o
 -11   3   2       17.33       11.21      4.77 o
 -10   3   2       72.48       54.08     12.72 o
  -9   3   2      224.41      236.09      8.05 o
  -8   3   2       87.79       79.50     11.29 o
  -7   3   2       84.03       60.38      4.31 o
  -6   3   2       14.73       15.42      1.27 o
  -5   3   2     2206.44     2163.20     30.11 o
  -4   3   2     2398.16     2408.56     69.46 o
  -3   3   2     1800.09     1721.58     45.10 o
  -2   3   2     6116.58     5977.73    129.68 o
   0   3   2    12882.86    12601.91    316.14 o
   1   3   2     4964.87     4696.73     79.67 o
   2   3   2        7.32        7.92      1.75 o
   3   3   2     1553.80     1668.07     21.90 o
   4   3   2      725.99      881.36     64.87 o
   5   3   2      226.88      219.36     10.44 o
   6   3   2      223.67      220.20     32.67 o
   7   3   2      723.20      710.60     40.11 o
   8   3   2        2.33        6.37      3.54 o
   9   3   2      211.94      198.70     12.04 o
  10   3   2       21.13       20.98      4.12 o
  11   3   2        5.05       20.42      5.01 o
 -11   4   2        4.98       -6.82      4.55 o
 -10   4   2      300.31      332.47     24.96 o
  -9   4   2        0.15        1.90      3.09 o
  -8   4   2      574.17      615.50     22.66 o
  -7   4   2       65.89       58.92      3.66 o
  -6   4   2     1088.17     1038.46     13.80 o
  -5   4   2       58.20       49.88      1.91 o
  -4   4   2     1401.61     1575.06     35.64 o
  -3   4   2     2406.03     2488.34     30.41 o
  -2   4   2       42.15       47.80      1.38 o
  -1   4   2       57.94       60.13      1.93 o
   0   4   2    17444.76    17962.73    245.00 o
   1   4   2     1460.54     1578.90     21.39 o
   2   4   2     1186.11     1226.27     20.65 o
   3   4   2     1382.52     1555.40     21.34 o
   4   4   2     8346.17     9055.35    143.92 o
   5   4   2        6.11       -7.16      4.89 o
   6   4   2      148.53      145.91      5.95 o
   7   4   2      189.05      154.55      5.68 o
   8   4   2       93.58      105.45      8.96 o
   9   4   2      100.01       74.51      7.08 o
  10   4   2      899.16      944.92     29.64 o
  11   4   2        7.80       30.86     12.42 o
 -11   5   2       20.27       24.07      6.19 o
 -10   5   2       75.69       70.38      6.65 o
  -9   5   2       79.65       68.18      5.81 o
  -8   5   2        0.15        2.59      2.70 o
  -7   5   2      259.89      268.91      5.98 o
  -6   5   2     2037.40     2145.26     62.82 o
  -5   5   2      880.76      913.47     13.39 o
  -4   5   2     3409.87     3312.86     48.98 o
  -3   5   2     1226.49     1238.83     25.99 o
  -2   5   2       15.26       28.74      1.45 o
  -1   5   2     4162.20     4032.98     57.42 o
   0   5   2     7186.66     6761.70     95.15 o
   1   5   2      194.45      260.64      5.21 o
   2   5   2       13.05       16.22      1.39 o
   3   5   2      990.05     1213.36     26.01 o
   4   5   2      903.10      975.37     77.61 o
   5   5   2      187.71      153.88      5.65 o
   6   5   2      443.49      387.22     10.52 o
   7   5   2     1476.64     1498.41     58.59 o
   8   5   2      235.05      171.07     20.42 o
   9   5   2       59.99       85.63      6.49 o
  10   5   2      404.59      416.58     49.39 o
  11   5   2       45.56       36.60      7.13 o
 -11   6   2       87.17       77.01     21.45 o
 -10   6   2        0.05        3.48      4.09 o
  -9   6   2     1268.45     1300.96     34.48 o
  -8   6   2        5.17        5.19      5.59 o
  -7   6   2        0.58        5.21      2.91 o
  -6   6   2      358.14      413.19      7.15 o
  -5   6   2      409.37      384.61      7.56 o
  -4   6   2      174.77      175.17      8.76 o
  -3   6   2      686.19      772.15     11.21 o
  -2   6   2     1308.16     1404.26     42.59 o
  -1   6   2     6823.74     7143.33    141.72 o
   0   6   2        8.81        8.43      1.04 o
   1   6   2      282.37      240.52      5.90 o
   2   6   2       73.71       71.11      3.84 o
   3   6   2        5.74        7.28      2.71 o
   4   6   2      314.39      386.85      8.39 o
   5   6   2     1030.65      973.13     35.94 o
   6   6   2       34.60       21.26      4.38 o
   7   6   2        0.91        6.78      9.05 o
   8   6   2        8.70       12.66     11.60 o
   9   6   2      523.37      565.64     33.30 o
  10   6   2        5.58        9.12      5.45 o
 -11   7   2        0.47        3.49      3.47 o
 -10   7   2       10.71        5.58      3.32 o
  -9   7   2        3.15       -5.52      7.78 o
  -8   7   2      121.03      115.76      4.91 o
  -7   7   2       93.03      106.70      7.02 o
  -6   7   2        4.35       19.70      1.85 o
  -5   7   2      957.50      893.76     30.39 o
  -4   7   2      101.19       67.15      2.03 o
  -3   7   2      219.67      238.51      4.23 o
  -2   7   2     5766.63     6005.09     88.18 o
  -1   7   2     1498.00     1338.29     51.53 o
   0   7   2     3188.44     3058.26     44.78 o
   1   7   2     2132.28     1996.31     27.32 o
   2   7   2     3035.58     3241.17     47.36 o
   3   7   2     1872.28     2051.12    173.19 o
   4   7   2      664.73      625.89     12.24 o
   5   7   2      328.84      307.12     16.43 o
   6   7   2        7.79       16.70      7.28 o
   7   7   2      885.78      849.42     34.70 o
   8   7   2       29.46       10.79      3.72 o
   9   7   2      101.29      157.01      9.75 o
  10   7   2        0.69        0.28     14.41 o
 -10   8   2      359.24      374.81     39.47 o
  -9   8   2        1.32        8.36      8.56 o
  -8   8   2      100.24       84.04     17.05 o
  -7   8   2      104.81       95.56      6.06 o
  -6   8   2     1685.63     1638.64     23.94 o
  -5   8   2       37.73       46.20     13.59 o
  -4   8   2        0.12        2.20      0.94 o
  -3   8   2     1002.95      984.28     20.22 o
  -2   8   2        0.01       -0.22      1.89 o
  -1   8   2      168.75      181.69      4.35 o
   0   8   2     3094.00     3356.69     63.60 o
   1   8   2      117.91      153.07      3.75 o
   2   8   2       52.41       41.98      6.71 o
   3   8   2      751.11      739.82     12.04 o
   4   8   2     1851.38     1704.20     29.49 o
   5   8   2       81.38       89.77      3.98 o
   6   8   2      396.56      468.63     37.85 o
   7   8   2       24.19       23.32      4.49 o
   8   8   2      219.11      245.91      9.20 o
   9   8   2      230.65      195.58      8.54 o
  10   8   2      268.21      240.43     12.38 o
 -10   9   2      209.15      176.88      8.57 o
  -9   9   2       40.76       54.44      9.66 o
  -8   9   2       49.53       59.88      8.43 o
  -7   9   2       67.15       48.51      3.19 o
  -6   9   2     1247.64     1223.86     44.38 o
  -5   9   2        5.12       10.31      1.25 o
  -4   9   2        1.03        2.86      0.86 o
  -3   9   2     1179.80     1170.43     20.96 o
  -2   9   2       26.34       48.93      9.18 o
  -1   9   2     5120.30     5218.65     85.57 o
   0   9   2     3513.78     3363.72     48.69 o
   1   9   2      156.46      166.47     14.41 o
   2   9   2     1405.86     1616.94     57.90 o
   3   9   2       44.91       38.32      1.92 o
   4   9   2       66.48       72.65      3.91 o
   5   9   2      234.20      219.35      5.94 o
   6   9   2       11.64        4.71      3.22 o
   7   9   2      861.56      807.22     19.39 o
   8   9   2        4.68        8.10     13.76 o
   9   9   2       28.28       25.23      4.34 o
  10   9   2       23.78       27.72     21.70 o
 -10  10   2        1.99        5.07      6.68 o
  -9  10   2      208.10      226.90     36.67 o
  -8  10   2      140.68      133.68      6.50 o
  -7  10   2      416.08      371.79     42.51 o
  -6  10   2      189.32      213.61      5.34 o
  -5  10   2      497.46      523.68     16.83 o
  -4  10   2      188.90      184.03      6.62 o
  -3  10   2        1.87        1.72      3.78 o
  -2  10   2       10.43       17.47      2.73 o
  -1  10   2      523.27      584.98     23.24 o
   0  10   2       12.25       12.91      4.36 o
   1  10   2      572.11      673.83     10.67 o
   2  10   2     1535.60     1480.55     25.59 o
   3  10   2       78.34       50.89      8.31 o
   4  10   2      459.75      457.59     19.75 o
   5  10   2     2334.55     2250.09     39.22 o
   6  10   2      562.71      585.82     13.79 o
   7  10   2       46.06       45.77      4.44 o
   8  10   2      198.83      160.42     21.52 o
   9  10   2      745.09      769.20     24.40 o
  10  10   2        0.04       20.62     15.08 o
 -10  11   2       13.51       -3.65      5.22 o
  -9  11   2       32.96       39.93      4.16 o
  -8  11   2       87.51       86.25     16.14 o
  -7  11   2      117.10      114.73     23.26 o
  -6  11   2      184.11      179.47      5.62 o
  -5  11   2     1560.84     1480.30     24.73 o
  -4  11   2      267.25      272.94     19.69 o
  -3  11   2       84.05       84.70      9.81 o
  -2  11   2       64.85       78.68      7.73 o
  -1  11   2        1.52        7.55      2.21 o
   0  11   2      450.61      453.95     22.19 o
   1  11   2      758.65      713.73     47.58 o
   2  11   2      376.07      359.79      7.42 o
   3  11   2      648.99      654.16     49.77 o
   4  11   2      417.27      410.37      8.89 o
   5  11   2      191.13      141.00     20.18 o
   6  11   2      180.64      202.52      8.02 o
   7  11   2        0.30        3.80      5.25 o
   8  11   2        9.05       23.74     19.62 o
   9  11   2      100.85      110.74      8.45 o
  -9  12   2        1.95        4.10      4.90 o
  -8  12   2      234.28      230.35     32.76 o
  -7  12   2       76.16       62.91     11.64 o
  -6  12   2       24.56       12.40      2.06 o
  -5  12   2       17.78       11.92      4.72 o
  -4  12   2      102.60      108.38     10.52 o
  -3  12   2       86.51      115.64     12.56 o
  -2  12   2       35.47       37.63      8.63 o
  -1  12   2       21.09       12.67      2.25 o
   0  12   2      239.95      248.17      4.24 o
   1  12   2       32.22       33.70      2.01 o
   2  12   2       31.98       39.93      6.30 o
   3  12   2      247.12      223.66     27.42 o
   4  12   2     1159.63     1187.64     21.75 o
   5  12   2      216.46      218.00      7.02 o
   6  12   2       62.14       72.70     12.33 o
   7  12   2        6.34       11.52     13.94 o
   8  12   2      641.17      669.49     18.01 o
   9  12   2      150.02      117.61      8.25 o
  -9  13   2       13.27        1.83      7.24 o
  -8  13   2      112.31      112.07     20.69 o
  -7  13   2        2.74       -0.73      2.70 o
  -6  13   2      352.96      324.62      8.52 o
  -5  13   2      258.12      259.67      8.96 o
  -4  13   2     1774.40     1776.43     31.97 o
  -3  13   2      909.76      910.99     29.63 o
  -2  13   2      195.90      220.57      6.24 o
  -1  13   2      630.48      646.63     27.31 o
   0  13   2     2954.03     2985.11     40.36 o
   1  13   2      293.59      323.85      8.62 o
   2  13   2      231.29      198.22      4.81 o
   3  13   2        0.36       -0.11      1.09 o
   4  13   2       77.04       83.22      8.33 o
   5  13   2       22.11        8.82      2.36 o
   6  13   2       30.62       30.95      3.42 o
   7  13   2      133.46      115.41      6.25 o
   8  13   2       74.82       75.37     13.34 o
   9  13   2      305.00      321.99     13.00 o
  -9  14   2      112.87      146.30     11.03 o
  -8  14   2       62.91       53.02     10.53 o
  -7  14   2        1.89       -5.75      3.83 o
  -6  14   2      167.91      164.49     13.19 o
  -5  14   2       50.31       81.32     10.35 o
  -4  14   2       10.57       12.36      3.04 o
  -3  14   2      525.44      556.12     12.45 o
  -2  14   2       25.88       29.95      9.56 o
  -1  14   2      397.04      432.13      9.95 o
   0  14   2       41.27       35.47      1.38 o
   1  14   2       57.01       42.19      1.77 o
   2  14   2        4.50        3.20      5.25 o
   3  14   2      203.25      197.95      5.52 o
   4  14   2       54.57       56.28      9.25 o
   5  14   2      800.54      796.98     18.86 o
   6  14   2      115.64      100.12     15.22 o
   7  14   2      109.74      134.18      5.87 o
   8  14   2        5.22       16.92      3.26 o
   9  14   2      446.06      433.88     17.39 o
  -8  15   2       29.96        5.03      6.15 o
  -7  15   2       29.62       13.32     12.31 o
  -6  15   2        0.74        2.24      7.78 o
  -5  15   2      890.99      957.85     22.63 o
  -4  15   2      418.51      471.32     42.24 o
  -3  15   2       63.45       82.27     11.24 o
  -2  15   2       12.16        4.87      3.28 o
  -1  15   2     2696.31     2717.60     53.57 o
   0  15   2      285.61      273.26      9.48 o
   1  15   2      211.36      203.24     13.83 o
   2  15   2      250.64      234.20     12.94 o
   3  15   2       54.06       53.65      2.92 o
   4  15   2      132.14      133.83      5.79 o
   5  15   2      618.75      620.23     71.76 o
   6  15   2      208.27      197.50      8.36 o
   7  15   2       72.84       65.09     11.73 o
   8  15   2        1.73       -0.53      6.12 o
  -8  16   2      248.81      222.57     14.30 o
  -7  16   2       23.19        6.08      5.02 o
  -6  16   2       29.34       35.00      4.34 o
  -5  16   2        1.96       22.19     14.53 o
  -4  16   2      207.71      225.60     30.23 o
  -3  16   2       30.49       30.01      3.45 o
  -2  16   2      244.10      202.57      9.03 o
  -1  16   2        7.29       18.65      7.84 o
   0  16   2      768.83      700.67     14.64 o
   1  16   2      300.32      316.64      8.18 o
   2  16   2      625.61      648.02     15.49 o
   3  16   2      156.85      161.52      5.79 o
   4  16   2      416.18      463.84     12.31 o
   5  16   2       22.37       22.44      3.62 o
   6  16   2       49.46       63.85      4.27 o
   7  16   2        0.79        0.00      3.62 o
   8  16   2      157.79      154.35      8.51 o
  -8  17   2      218.48      286.45     28.38 o
  -7  17   2       21.30       22.46      4.45 o
  -6  17   2      311.81      338.94     13.56 o
  -5  17   2      250.57      231.69      9.32 o
  -4  17   2      487.13      455.77     20.87 o
  -3  17   2      198.18      180.14      6.03 o
  -2  17   2        7.96       -1.64      2.48 o
  -1  17   2      118.70      102.44      5.39 o
   0  17   2     1792.01     1787.20     40.22 o
   1  17   2       37.94       18.17      3.58 o
   2  17   2       60.21       53.65      3.62 o
   3  17   2       53.20       55.35      3.69 o
   4  17   2      145.61      149.21      5.57 o
   5  17   2       33.46       43.08      3.26 o
   6  17   2        0.88        0.36      2.57 o
   7  17   2       20.64       35.47      5.00 o
  -7  18   2       10.06        5.03      4.34 o
  -6  18   2       23.92       27.18      5.14 o
  -5  18   2      352.97      365.60     14.55 o
  -4  18   2       46.88       44.09      4.81 o
  -3  18   2      492.68      492.98     14.37 o
  -2  18   2      216.08      295.81     13.10 o
  -1  18   2      215.31      212.95      7.78 o
   0  18   2      319.41      305.04      9.95 o
   1  18   2        0.21       -1.09      1.85 o
   2  18   2      232.67      284.81      8.36 o
   3  18   2       12.46       17.05      2.50 o
   4  18   2        1.82        2.14      1.77 o
   5  18   2      195.56      173.35     11.51 o
   6  18   2        4.65       -2.14      3.95 o
   7  18   2       18.01       35.91      6.15 o
  -6  19   2       10.76        4.38      3.98 o
  -5  19   2      534.50      570.12     22.73 o
  -4  19   2      221.37      256.64     10.35 o
  -3  19   2       61.41       73.95      5.90 o
  -2  19   2        9.12       13.07      3.98 o
  -1  19   2      867.27      910.52     22.95 o
   0  19   2      100.42      101.68      6.52 o
   1  19   2      244.39      232.83      8.14 o
   2  19   2      117.40      139.15      5.39 o
   3  19   2       43.08       47.42      3.15 o
   4  19   2       48.94       40.61      5.83 o
   5  19   2        8.35        8.36      4.74 o
   6  19   2       33.20       60.85      7.71 o
  -6  20   2      116.61      123.04      9.30 o
  -5  20   2        2.06        2.57      4.38 o
  -4  20   2       13.70        2.57      4.38 o
  -3  20   2       26.91       28.60      5.50 o
  -2  20   2       81.40       62.66      5.10 o
  -1  20   2       12.14       16.58      3.55 o
   0  20   2      123.66      125.57      7.24 o
   1  20   2       79.78       70.73      9.92 o
   2  20   2        9.71       11.22      2.93 o
   3  20   2      343.16      351.92     17.12 o
   4  20   2      255.89      297.76     14.44 o
   5  20   2       54.87       52.81      5.79 o
  -5  21   2        2.53        2.86      4.31 o
  -4  21   2      349.58      399.84     19.04 o
  -3  21   2        0.87       -1.09      3.26 o
  -2  21   2       87.20       93.03      6.62 o
  -1  21   2      159.75      174.33      8.04 o
   0  21   2      291.13      262.15     12.31 o
   1  21   2      203.77      217.41     17.95 o
   2  21   2       77.38       68.20      9.74 o
   3  21   2        6.12        6.88      2.90 o
   4  21   2        2.48       17.05      8.00 o
   5  21   2        1.30       -1.81      4.02 o
  -4  22   2       64.82       76.59      7.31 o
  -3  22   2      133.98      109.50      6.77 o
  -2  22   2      123.94      128.58      7.78 o
  -1  22   2       67.38       60.56      5.03 o
   0  22   2        3.84       13.07      8.40 o
   1  22   2        5.35       11.98      7.24 o
   2  22   2       94.15       94.87     15.93 o
   3  22   2       31.54        8.36      7.60 o
  -2  23   2        2.83        5.39      2.93 o
  -1  23   2      142.25      132.48     15.35 o
   0  23   2       19.26       56.18     11.11 o
   2  23   2      142.64      112.72     15.75 o
 -11   0   3      211.18      168.86     12.85 o
  -9   0   3      144.53      139.15      8.54 o
  -7   0   3       12.44       -5.39      4.34 o
  -5   0   3      111.51      115.98      7.78 o
  -3   0   3     7307.93     7126.30    131.69 o
  -1   0   3     8986.76     8437.61    188.74 o
   1   0   3     7562.18     8013.15    177.12 o
   3   0   3     1648.37     1617.69     32.14 o
   5   0   3      633.14      755.81     20.92 o
   7   0   3     1514.72     1660.84     43.44 o
   9   0   3       33.34       26.79      5.50 o
  11   0   3       11.23       36.16      6.88 o
 -11   1   3       69.55       74.12     16.09 o
 -10   1   3        6.53       -1.16      3.46 o
  -9   1   3      277.54      247.41      8.00 o
  -8   1   3      259.55      261.30     23.40 o
  -7   1   3     2576.35     2437.57     42.51 o
  -6   1   3      732.77      786.30     33.59 o
  -5   1   3       10.13       13.99      2.84 o
  -4   1   3     2227.65     2198.26     69.57 o
  -3   1   3     1546.99     1725.02     22.02 o
  -2   1   3     5555.95     6132.52     97.95 o
  -1   1   3     5280.21     5028.10     80.14 o
   0   1   3      240.00      227.08      5.27 o
   1   1   3      246.40      196.01      9.07 o
   2   1   3      890.51      935.24     15.73 o
   3   1   3     6733.26     6990.56    320.23 o
   4   1   3      200.10      187.54      6.99 o
   5   1   3      162.74      144.86      5.48 o
   6   1   3      811.27      907.81     49.34 o
   7   1   3      287.34      289.88      9.33 o
   8   1   3       40.38       46.53     18.73 o
   9   1   3      105.25       92.96      5.30 o
  10   1   3      119.70      113.29      5.83 o
  11   1   3      372.74      367.77     15.21 o
 -11   2   3        7.68       10.85      7.82 o
 -10   2   3       27.86       21.19      6.75 o
  -9   2   3        8.42       12.66      3.76 o
  -8   2   3       35.46       36.59      5.01 o
  -7   2   3      384.63      376.33     33.83 o
  -6   2   3      448.15      459.37      9.80 o
  -5   2   3      506.95      564.42     11.73 o
  -4   2   3       93.39       76.74      8.94 o
  -3   2   3      567.13      578.48     10.08 o
  -2   2   3     7735.14     7422.24    104.75 o
  -1   2   3    12583.92    12814.56    252.01 o
   0   2   3      197.08      211.36      4.88 o
   1   2   3      210.85      223.58     13.39 o
   2   2   3     4720.52     4198.46     60.99 o
   3   2   3     1372.81     1496.08     76.94 o
   4   2   3      273.35      311.27      8.81 o
   5   2   3      577.38      600.25     19.20 o
   6   2   3      720.27      687.09     16.52 o
   7   2   3      577.31      570.74     14.30 o
   8   2   3      141.48      185.96      8.05 o
   9   2   3        7.69       -0.54      7.95 o
  10   2   3       92.20       84.91      7.33 o
  11   2   3       26.21       22.73     13.23 o
 -11   3   3        8.42       13.36      5.00 o
 -10   3   3       11.98       13.44      5.83 o
  -9   3   3      243.97      247.01      7.61 o
  -8   3   3      840.40      846.50     29.88 o
  -7   3   3     1371.00     1399.43     99.58 o
  -6   3   3     3804.80     3613.36    123.51 o
  -5   3   3     1380.63     1393.54     32.76 o
  -4   3   3      135.95      139.51      3.06 o
  -3   3   3       28.04       15.98      1.10 o
  -2   3   3      404.39      455.21      6.23 o
  -1   3   3      860.63      835.47     16.86 o
   0   3   3     9571.98     9639.93    150.58 o
   1   3   3       26.73       32.18      3.49 o
   2   3   3        0.17        0.17      1.55 o
   3   3   3     1430.09     1393.86     21.46 o
   4   3   3       23.88       26.41      3.00 o
   5   3   3      656.37      676.84     41.99 o
   6   3   3      131.19      146.52      8.22 o
   7   3   3      446.06      434.86     45.21 o
   8   3   3       97.84      122.44      6.30 o
   9   3   3        7.72        5.05      4.01 o
  10   3   3      435.35      417.41     24.69 o
 -11   4   3      143.62      140.82      8.42 o
 -10   4   3      161.29      178.41     19.69 o
  -9   4   3      248.11      218.69     11.24 o
  -8   4   3      200.10      203.01     16.29 o
  -7   4   3        3.30       -2.62      6.86 o
  -6   4   3      115.90      117.39      3.66 o
  -5   4   3       83.46       85.15     11.84 o
  -4   4   3       33.47       51.86      5.39 o
  -3   4   3      794.17      727.09     41.63 o
  -2   4   3     1505.91     1584.83     19.63 o
  -1   4   3     3850.00     3645.58     58.49 o
   0   4   3    10177.12    10565.31    164.53 o
   1   4   3     9677.24     9243.62    130.04 o
   2   4   3     1579.47     1627.34     24.68 o
   3   4   3     4810.56     4610.31     67.02 o
   4   4   3      111.40      105.00      7.55 o
   5   4   3       40.41       44.28      6.15 o
   6   4   3       65.11       64.86      4.81 o
   7   4   3      498.75      413.66     26.35 o
   8   4   3      326.93      298.80     18.90 o
   9   4   3       43.12       51.36     22.33 o
  10   4   3        0.00       10.47      4.52 o
 -11   5   3       18.01       43.33      6.52 o
 -10   5   3       28.11       32.08      5.26 o
  -9   5   3       98.90      104.13      6.68 o
  -8   5   3      275.76      298.45      8.80 o
  -7   5   3     2284.08     2223.13     39.95 o
  -6   5   3      110.12       97.26      5.76 o
  -5   5   3        3.47       -0.44      1.65 o
  -4   5   3      844.47      813.17     15.69 o
  -3   5   3       15.08        6.50      2.35 o
  -2   5   3       42.07       44.76      1.89 o
  -1   5   3      716.36      678.82     21.48 o
   0   5   3     1265.33     1406.71     20.90 o
   1   5   3     1366.62     1392.97     46.51 o
   2   5   3      120.03      133.70      4.06 o
   3   5   3       93.39       87.13      6.59 o
   4   5   3       49.31       54.34     10.86 o
   5   5   3      191.59      181.12      7.95 o
   6   5   3       57.65       57.45      6.12 o
   7   5   3        3.23       28.30      6.01 o
   8   5   3       40.19       26.57      5.74 o
   9   5   3      212.57      240.77     11.71 o
  10   5   3      120.71       99.89      6.90 o
 -11   6   3       66.10       47.00      4.96 o
 -10   6   3        9.09        8.82      3.53 o
  -9   6   3      243.37      225.12     18.88 o
  -8   6   3      955.08      968.50     19.67 o
  -7   6   3      207.31      191.69      6.28 o
  -6   6   3       85.61       65.71     14.68 o
  -5   6   3       22.27       33.37      8.13 o
  -4   6   3      131.93      131.41      2.64 o
  -3   6   3      726.06      781.08     12.52 o
  -2   6   3     1755.88     1710.91     37.86 o
  -1   6   3        6.08        3.38      1.59 o
   0   6   3       11.73        9.60      1.13 o
   1   6   3      113.05      112.01      5.21 o
   2   6   3     5363.55     5132.23     82.42 o
   3   6   3      181.29      180.61      6.44 o
   4   6   3        7.28       16.83      2.70 o
   5   6   3      548.70      600.31     60.83 o
   6   6   3     1631.03     1601.54     33.20 o
   7   6   3      137.31      147.73     11.95 o
   8   6   3      162.79      159.35     17.57 o
   9   6   3       57.70       60.47      5.50 o
  10   6   3      114.48      171.83     11.98 o
 -10   7   3       28.27       30.20      5.94 o
  -9   7   3       59.34       68.63     17.41 o
  -8   7   3       58.75       55.79      4.86 o
  -7   7   3     1162.50     1297.47     37.14 o
  -6   7   3      939.04      834.91     27.09 o
  -5   7   3      267.83      261.66      8.34 o
  -4   7   3      376.28      380.72     11.96 o
  -3   7   3     1617.68     1619.58     20.93 o
  -2   7   3     3142.20     3219.30     52.65 o
  -1   7   3        1.31        4.14      3.78 o
   0   7   3      198.27      194.05      9.25 o
   1   7   3       23.71       19.28      2.88 o
   2   7   3     1200.55     1344.67     27.08 o
   3   7   3      350.61      329.92      7.81 o
   4   7   3        4.66       12.09      2.90 o
   5   7   3      477.09      471.45     11.91 o
   6   7   3     1268.75     1230.84     27.16 o
   7   7   3       45.58       55.84     12.27 o
   8   7   3      328.61      314.03     20.71 o
   9   7   3        7.86        0.62      8.83 o
  10   7   3      408.99      407.28     15.78 o
 -10   8   3      202.93      189.49     16.65 o
  -9   8   3      177.25      183.58     27.73 o
  -8   8   3      128.38      131.61     11.42 o
  -7   8   3       16.50       25.50      4.22 o
  -6   8   3       52.69       50.78      4.04 o
  -5   8   3       13.63       15.49      1.30 o
  -4   8   3       64.12       67.62      2.76 o
  -3   8   3        1.91        1.73      0.60 o
  -2   8   3      200.65      215.51      3.62 o
  -1   8   3      266.78      233.01     10.79 o
   0   8   3       66.49       60.85      7.28 o
   1   8   3     4485.41     4307.29     70.63 o
   2   8   3     2615.16     2804.53     72.11 o
   3   8   3     2490.24     2446.56     42.14 o
   4   8   3       51.39       69.06      5.97 o
   5   8   3     1601.61     1597.02     67.44 o
   6   8   3        0.11       -1.26      5.23 o
   7   8   3      829.45      877.10     37.48 o
   8   8   3       40.89       38.16      4.98 o
   9   8   3      108.60      103.09      6.48 o
  10   8   3       26.58       38.64      5.34 o
 -10   9   3        2.05       -2.02      3.12 o
  -9   9   3       13.28        3.87      6.68 o
  -8   9   3        0.20       -3.19      2.40 o
  -7   9   3      762.21      766.64     15.82 o
  -6   9   3      225.92      244.59      7.13 o
  -5   9   3       52.97       62.13      6.90 o
  -4   9   3     1044.84     1097.00     44.34 o
  -3   9   3       82.43       69.14      8.49 o
  -2   9   3      588.01      621.26     20.04 o
  -1   9   3      889.39      961.95     34.28 o
   0   9   3        1.06        0.96      3.60 o
   1   9   3      466.38      442.49      9.77 o
   2   9   3      710.00      801.01     14.96 o
   3   9   3      533.68      555.68     17.05 o
   4   9   3       50.64       35.91      3.19 o
   5   9   3     1117.30     1016.82     19.83 o
   6   9   3       73.03       78.99      5.87 o
   7   9   3      213.58      198.78      7.94 o
   8   9   3        1.53        7.07      3.38 o
   9   9   3        9.77       14.85     12.33 o
  10   9   3      138.51      148.22     14.77 o
 -10  10   3       11.97        9.12     13.01 o
  -9  10   3      140.64      135.21     28.29 o
  -8  10   3       60.98       65.24      8.96 o
  -7  10   3       17.98        6.99      7.38 o
  -6  10   3        0.43        2.84      3.62 o
  -5  10   3      242.39      239.51      7.11 o
  -4  10   3      169.75      170.70     10.66 o
  -3  10   3       53.98       46.50      3.21 o
  -2  10   3     1052.73     1080.33     35.93 o
  -1  10   3      305.31      277.43      9.38 o
   0  10   3      609.71      607.18     15.87 o
   1  10   3      103.03       92.79      3.60 o
   2  10   3     6044.04     6164.84    431.86 o
   3  10   3      625.23      655.86     41.08 o
   4  10   3      499.65      495.05     16.65 o
   5  10   3     1024.40     1060.12     36.25 o
   6  10   3     1724.17     1797.58     37.88 o
   7  10   3      420.65      398.33     17.34 o
   8  10   3        0.99        1.33      7.98 o
   9  10   3        9.36       35.00      5.39 o
 -10  11   3       15.39       10.16      3.51 o
  -9  11   3      128.27      142.50     14.59 o
  -8  11   3      485.27      511.49     26.99 o
  -7  11   3      306.29      332.04     12.62 o
  -6  11   3      305.64      347.56      8.17 o
  -5  11   3       79.24       68.34     11.71 o
  -4  11   3       57.35       58.73      4.98 o
  -3  11   3      121.97      148.19      6.64 o
  -2  11   3      345.03      301.83      7.48 o
  -1  11   3       10.20       18.62      2.84 o
   0  11   3       85.95       98.48      3.58 o
   1  11   3      149.34      139.46      6.88 o
   2  11   3      200.09      201.53      4.98 o
   3  11   3       88.76       69.16      9.95 o
   4  11   3       76.07       52.33      3.64 o
   5  11   3      112.86       98.52      4.78 o
   6  11   3      390.92      371.86     11.10 o
   7  11   3      845.76      886.68     25.61 o
   8  11   3      136.97      150.24     12.80 o
   9  11   3       19.57        7.64      8.14 o
  -9  12   3       41.52       38.53      8.83 o
  -8  12   3       25.66       23.37      6.71 o
  -7  12   3        0.02        0.19      3.06 o
  -6  12   3       75.52       60.25      9.85 o
  -5  12   3        8.04       12.17      9.65 o
  -4  12   3      841.09      843.93     29.56 o
  -3  12   3      650.84      616.99     31.51 o
  -2  12   3        0.49        0.67      1.99 o
  -1  12   3     1781.18     1869.61    110.77 o
   0  12   3      705.85      717.95     14.81 o
   1  12   3     3911.54     4003.39    127.42 o
   2  12   3      631.16      636.10     15.28 o
   3  12   3     2705.59     2687.54     46.18 o
   4  12   3      325.93      284.52     12.27 o
   5  12   3        2.88        7.03      2.91 o
   6  12   3       15.23       17.35      5.95 o
   7  12   3      182.51      193.97      8.10 o
   8  12   3      110.02      120.87      6.64 o
   9  12   3       54.44       77.56      6.41 o
  -9  13   3        1.14        3.94      7.22 o
  -8  13   3       75.25       83.16     21.34 o
  -7  13   3      844.06      827.50     59.33 o
  -6  13   3      349.40      370.28     37.30 o
  -5  13   3       36.24       43.33      3.54 o
  -4  13   3        3.23        4.71      7.96 o
  -3  13   3        0.11        1.60      2.23 o
  -2  13   3      429.05      438.30      9.81 o
  -1  13   3       48.91       48.00      7.06 o
   0  13   3      380.71      348.16     17.85 o
   1  13   3     1158.60     1201.42     24.62 o
   2  13   3       30.66       26.07      8.54 o
   3  13   3       55.66       49.28     12.92 o
   4  13   3     2000.06     2130.88     42.53 o
   5  13   3      655.22      643.05     27.22 o
   6  13   3      159.46      160.51      7.51 o
   7  13   3      465.50      445.20     16.87 o
   8  13   3       32.04       32.41     11.37 o
   9  13   3       54.27       63.23     17.79 o
  -9  14   3        1.33       -9.77      6.52 o
  -8  14   3       79.79       76.80     15.35 o
  -7  14   3       65.47       71.68      6.32 o
  -6  14   3       39.20       43.94      4.62 o
  -5  14   3        0.07        9.84     13.74 o
  -4  14   3      375.31      378.81     11.11 o
  -3  14   3      134.18      162.02      6.77 o
  -2  14   3      843.10      819.84     45.12 o
  -1  14   3       17.07        3.25      2.93 o
   0  14   3      744.53      739.10     26.79 o
   1  14   3      172.72      163.10      9.43 o
   2  14   3     1924.47     1894.68     47.97 o
   3  14   3      111.91      120.58     25.34 o
   4  14   3     1908.82     1909.88     68.20 o
   5  14   3        2.67        7.15      3.62 o
   6  14   3       98.50      109.84     17.30 o
   7  14   3        0.07        7.60      3.98 o
   8  14   3       96.75       93.95     24.69 o
  -8  15   3      514.00      516.91     32.00 o
  -7  15   3      157.65      149.93      7.90 o
  -6  15   3      733.49      733.38     19.63 o
  -5  15   3       81.69       66.42     14.33 o
  -4  15   3       53.70       40.68      4.13 o
  -3  15   3      127.78      112.98     20.09 o
  -2  15   3       45.78       32.74      2.97 o
  -1  15   3       29.13       28.41     14.84 o
   0  15   3        9.21        6.21      2.54 o
   1  15   3       85.24       96.40      6.33 o
   2  15   3       79.13       71.49      9.47 o
   3  15   3      808.24      831.06     19.43 o
   4  15   3      417.10      449.16     12.33 o
   5  15   3        0.00        3.98      2.24 o
   6  15   3       96.22      107.51      7.89 o
   7  15   3      224.69      242.82     11.87 o
   8  15   3       30.29       48.51      5.83 o
  -8  16   3        0.20       -4.45      8.34 o
  -7  16   3       12.10       14.48     15.35 o
  -6  16   3        0.53       11.15     17.68 o
  -5  16   3       27.19       21.41      3.59 o
  -4  16   3      293.54      284.17     22.59 o
  -3  16   3       76.61       87.53      5.95 o
  -2  16   3      192.28      215.69      6.76 o
  -1  16   3      278.27      252.98      9.32 o
   0  16   3       33.05       23.84      7.04 o
   1  16   3      184.81      205.86     15.42 o
   2  16   3       74.83       73.95      4.92 o
   3  16   3     1014.94      966.49     22.48 o
   4  16   3       50.48       55.06      4.81 o
   5  16   3       21.66       25.05      4.38 o
   6  16   3       18.35       28.16      4.63 o
   7  16   3        0.03        0.36      2.93 o
  -7  17   3      468.92      551.32     80.38 o
  -6  17   3       29.31       35.02      4.71 o
  -5  17   3      124.44      124.22      5.70 o
  -4  17   3       11.57       13.11      3.67 o
  -3  17   3      190.61      204.74      7.00 o
  -2  17   3        0.54        1.45      3.22 o
  -1  17   3        4.62       11.46      3.23 o
   0  17   3       91.78       97.88      6.01 o
   1  17   3       33.51       23.17      3.66 o
   2  17   3        0.00        0.36      1.85 o
   3  17   3        4.13       13.36      2.50 o
   4  17   3       57.65       75.94      4.31 o
   5  17   3       19.67       25.41      3.26 o
   6  17   3      165.24      156.23      9.05 o
   7  17   3      170.80      169.37      8.43 o
  -7  18   3       36.42       35.91      7.96 o
  -5  18   3        0.41       -6.52      4.67 o
  -4  18   3        1.69        7.93      3.98 o
  -3  18   3       99.51      106.71      6.30 o
  -2  18   3      718.86      804.72     22.66 o
  -1  18   3      194.13      202.53      9.19 o
   0  18   3       27.67       20.67      5.03 o
   1  18   3       37.57       38.48      4.24 o
   2  18   3      373.79      413.67     11.62 o
   3  18   3       46.22       57.63      4.34 o
   4  18   3       42.95       33.66      3.33 o
   5  18   3        0.91        1.45      2.86 o
   6  18   3        5.23       33.66      6.62 o
  -6  19   3       92.72      138.71     10.32 o
  -5  19   3       19.58       39.89      5.76 o
  -4  19   3       87.78       93.03      6.62 o
  -3  19   3      189.84      152.94      9.41 o
  -2  19   3      251.38      254.18     10.93 o
  -1  19   3       89.01       86.19      6.70 o
   0  19   3        1.17       -3.26      4.74 o
   1  19   3       10.20        7.93      6.84 o
   2  19   3      200.24      184.03      7.24 o
   3  19   3       66.47       57.92      6.08 o
   4  19   3        0.06       -0.72      2.53 o
   5  19   3       33.71       43.08      5.50 o
   6  19   3       26.67       25.99      5.03 o
  -5  20   3       32.78       26.79      5.50 o
  -4  20   3        0.62       -0.72      3.66 o
  -3  20   3        0.61       -3.26      3.66 o
  -2  20   3      100.06       97.52      6.77 o
  -1  20   3       17.00       13.07      3.58 o
   0  20   3       17.18       28.99      5.10 o
   1  20   3      178.26      237.50     10.57 o
   2  20   3       43.92       65.99      5.57 o
   3  20   3      174.03      171.33      9.95 o
   4  20   3      107.57      110.30      8.00 o
   5  20   3      136.55      118.01     10.75 o
  -4  21   3      240.39      202.53     10.28 o
  -3  21   3        0.21       -5.03      4.34 o
  -2  21   3        0.57       -5.76      4.27 o
  -1  21   3        3.27       -4.38      3.98 o
   0  21   3        6.30        4.38      3.26 o
   1  21   3        3.36        7.93      3.66 o
   2  21   3        4.88        3.98      2.50 o
   3  21   3        0.13       32.58      9.77 o
   4  21   3        1.37        0.00      3.62 o
  -3  22   3      218.82      192.36     12.13 o
  -2  22   3      513.88      505.72     21.39 o
  -1  22   3       79.31       49.81      5.36 o
   0  22   3      117.84      118.01      7.85 o
   1  22   3       36.66       57.05      9.77 o
   2  22   3      234.98      199.81     19.91 o
   3  22   3       35.72       13.36      7.64 o
  -1  23   3        4.96       18.50      4.42 o
   0  23   3        3.13       28.60     10.57 o
   1  23   3       24.48       -0.72      8.00 o
 -10   0   4      374.21      429.27     18.14 o
  -8   0   4     1838.13     1997.33     51.00 o
  -6   0   4     2400.79     2599.89     64.03 o
  -4   0   4     8826.36     8532.23    158.15 o
  -2   0   4      133.83      183.49      6.19 o
   0   0   4     1904.07     2004.14     47.71 o
   2   0   4       62.37       57.63      3.76 o
   4   0   4     1990.35     2140.97     73.95 o
   6   0   4      323.67      316.44     15.57 o
   8   0   4       94.89       99.40      9.85 o
  10   0   4        9.88       13.76      6.91 o
 -11   1   4       54.18       58.19      8.00 o
 -10   1   4        0.35       -3.38      4.67 o
  -9   1   4       69.39       49.35      4.13 o
  -8   1   4        0.15        1.64      3.60 o
  -7   1   4      628.81      576.43     23.76 o
  -6   1   4       35.44       29.32      7.40 o
  -5   1   4      203.80      240.20      5.67 o
  -4   1   4      144.50      146.76      5.09 o
  -3   1   4       73.97       62.92      4.81 o
  -2   1   4        3.03        2.14      2.17 o
  -1   1   4        4.09       18.34      4.34 o
   0   1   4        3.48       -2.17      1.81 o
   1   1   4     2004.21     1901.42     32.24 o
   2   1   4        9.56        4.02      2.19 o
   3   1   4     3554.72     3670.56    287.67 o
   4   1   4     1836.89     1920.94     77.61 o
   5   1   4      580.44      574.18     60.22 o
   6   1   4       89.67       92.69     16.78 o
   7   1   4     1997.23     1974.41     51.37 o
   8   1   4      177.85      148.99      9.36 o
   9   1   4      370.20      315.54     28.20 o
 -11   2   4       42.31       45.54     24.23 o
 -10   2   4        3.59        8.37      4.34 o
  -9   2   4      420.40      475.82     41.05 o
  -8   2   4      201.69      199.06      6.83 o
  -7   2   4        3.17       -1.90      2.54 o
  -6   2   4       36.11       52.98      3.42 o
  -5   2   4     8563.76     8631.06    124.73 o
  -4   2   4      555.45      562.36      8.22 o
  -3   2   4      618.70      617.95     22.71 o
  -2   2   4       25.38       29.38      8.09 o
  -1   2   4      606.22      543.69     16.42 o
   0   2   4      458.08      402.18      8.40 o
   1   2   4      948.38      891.53     38.62 o
   2   2   4      463.75      463.99     11.04 o
   3   2   4      435.92      388.65     14.24 o
   4   2   4      546.32      509.09     37.43 o
   5   2   4        6.48       13.15     11.78 o
   6   2   4      309.01      277.94     35.75 o
   7   2   4        3.01        5.65      9.74 o
   8   2   4        5.05        2.86      5.03 o
   9   2   4      330.58      361.57     16.51 o
  10   2   4       61.33       97.50     24.92 o
 -11   3   4        8.45       12.78      5.43 o
 -10   3   4      428.57      406.96     15.75 o
  -9   3   4      758.21      756.37     17.02 o
  -8   3   4      209.84      228.82     16.49 o
  -7   3   4      683.21      706.67     14.65 o
  -6   3   4        6.01        4.01      8.29 o
  -5   3   4       26.18       39.79      4.00 o
  -4   3   4     1814.68     1982.02     44.96 o
  -3   3   4      105.11       91.08      4.18 o
  -2   3   4      450.03      520.83      9.82 o
  -1   3   4       28.91       19.50      2.93 o
   0   3   4      333.83      408.17      7.87 o
   1   3   4       30.12       24.49      2.11 o
   2   3   4      500.58      570.52     54.62 o
   3   3   4     1422.01     1388.16    110.17 o
   4   3   4     2241.83     2220.09     53.19 o
   5   3   4      450.37      435.25     28.96 o
   6   3   4     1133.54     1105.55     86.91 o
   7   3   4      243.99      233.69     30.26 o
   8   3   4       37.00       45.27      5.22 o
   9   3   4      434.57      368.57     41.27 o
  10   3   4       51.73       37.82     10.73 o
 -11   4   4       29.51       24.51      8.81 o
 -10   4   4       82.62       95.29     15.53 o
  -9   4   4       43.82       50.11      7.33 o
  -8   4   4        8.44        9.77      3.28 o
  -7   4   4       78.25       86.76     18.91 o
  -6   4   4     1676.40     1702.82     27.15 o
  -5   4   4       88.07      112.64      3.40 o
  -4   4   4     1262.64     1228.48     30.75 o
  -3   4   4     1608.44     1723.61     33.18 o
  -2   4   4     2158.10     2176.27    105.55 o
  -1   4   4        3.73        8.07      5.27 o
   0   4   4     2055.89     1974.45     33.42 o
   1   4   4      799.43      850.69     17.46 o
   2   4   4      290.56      318.07     17.81 o
   3   4   4     1515.51     1755.96     42.80 o
   4   4   4        1.66        1.48      9.05 o
   5   4   4      840.13      855.34     27.82 o
   6   4   4       85.95       75.60      8.94 o
   7   4   4      156.13      139.94     19.93 o
   8   4   4       61.45       65.34      5.46 o
   9   4   4        5.25       -0.84      4.45 o
  10   4   4      216.21      211.15     17.68 o
 -10   5   4       79.35       79.80      8.54 o
  -9   5   4      530.62      558.49     19.32 o
  -8   5   4      585.22      537.05     27.13 o
  -7   5   4        9.10       10.83      2.87 o
  -6   5   4      307.97      278.71      6.57 o
  -5   5   4       65.11       68.21      2.23 o
  -4   5   4       22.04       28.88      1.42 o
  -3   5   4        0.45        1.67      1.13 o
  -2   5   4     4419.56     4624.70     74.09 o
  -1   5   4      787.68      910.54     42.22 o
   0   5   4      125.36      104.12     10.23 o
   1   5   4     1285.29     1505.93     28.96 o
   2   5   4       47.54       68.86      3.32 o
   3   5   4     2973.31     2859.23     56.04 o
   4   5   4     1448.26     1369.35    110.10 o
   5   5   4      852.62      844.79     18.81 o
   6   5   4      541.00      502.17     30.61 o
   7   5   4       17.61       11.54      3.85 o
   8   5   4      356.78      356.32     12.07 o
   9   5   4      389.76      405.66     43.58 o
  10   5   4       57.70       66.03     13.48 o
 -10   6   4       18.15       -0.10      7.44 o
  -9   6   4        3.39        9.85      6.17 o
  -8   6   4       30.28       16.10      5.77 o
  -7   6   4      354.44      382.39      9.66 o
  -6   6   4       79.36       63.40      6.32 o
  -5   6   4     2915.02     2941.23     57.59 o
  -4   6   4       86.98       72.80      2.58 o
  -3   6   4      448.22      468.04      9.88 o
  -2   6   4        0.62        6.73      1.55 o
  -1   6   4     7813.46     7862.70    126.45 o
   0   6   4        0.43        6.82      1.10 o
   1   6   4      509.59      471.88     10.69 o
   2   6   4     1290.33     1380.07     31.20 o
   3   6   4       10.86       15.88      6.37 o
   5   6   4      251.13      282.66      8.87 o
   6   6   4      666.30      617.39     41.21 o
   7   6   4       50.98       34.38     16.94 o
   8   6   4       12.73       11.31      6.14 o
   9   6   4      456.75      457.34     16.98 o
  10   6   4        3.54        3.16     15.93 o
 -10   7   4      431.95      423.39     16.74 o
  -9   7   4      148.03      126.71     12.40 o
  -8   7   4      317.13      301.75     28.56 o
  -7   7   4      105.07      100.16      6.01 o
  -6   7   4       21.30       16.47      3.66 o
  -5   7   4     1008.72      991.35     17.41 o
  -4   7   4       21.49        6.81      1.41 o
  -3   7   4       28.62       15.76      1.48 o
  -2   7   4      806.24      841.56     18.32 o
  -1   7   4     1568.30     1840.05     42.66 o
   0   7   4      218.44      307.10      9.34 o
   1   7   4      192.99      195.05      6.41 o
   2   7   4     1470.82     1486.93     33.63 o
   3   7   4     3764.58     3696.37     70.97 o
   4   7   4      596.36      584.69     22.88 o
   5   7   4     1589.25     1555.57     32.90 o
   6   7   4       53.35       40.18      5.49 o
   7   7   4       47.55       46.41      5.43 o
   8   7   4      516.75      534.04     38.28 o
   9   7   4      384.02      361.19     31.53 o
  10   7   4       27.63       38.56     23.35 o
 -10   8   4       17.71        3.20      9.90 o
  -9   8   4        0.16       -4.59      3.06 o
  -8   8   4       15.52       20.42     12.51 o
  -7   8   4      156.39      200.92     29.81 o
  -6   8   4     3094.08     3172.63     54.56 o
  -5   8   4      402.52      360.87      6.54 o
  -4   8   4     2100.63     2121.13     72.99 o
  -3   8   4       82.85       66.29     14.35 o
  -2   8   4       51.79       46.42      1.92 o
  -1   8   4        1.96        2.89      2.90 o
   0   8   4     2150.94     2079.79     35.58 o
   1   8   4       14.92        9.38      2.21 o
   2   8   4      691.44      687.39     15.09 o
   3   8   4      260.42      293.86      6.70 o
   4   8   4       27.45       27.67      3.96 o
   5   8   4       37.77       40.24      6.41 o
   6   8   4     1072.90     1103.33     55.11 o
   7   8   4        0.04       -4.99      3.33 o
   8   8   4      302.04      309.72     12.13 o
   9   8   4        1.98        4.13      3.38 o
  10   8   4        4.55       25.99      5.83 o
 -10   9   4      159.63      146.04      8.23 o
  -9   9   4       93.73       67.88     23.84 o
  -8   9   4      118.25      102.53      5.30 o
  -7   9   4        0.96        6.53      8.29 o
  -6   9   4      946.93      924.22     22.03 o
  -5   9   4      658.67      698.01     12.60 o
  -4   9   4      423.02      427.81     29.68 o
  -3   9   4        0.10        3.31      0.60 o
  -2   9   4        9.71       11.90      1.63 o
  -1   9   4       79.20       75.29      6.06 o
   0   9   4      271.27      267.71     17.59 o
   1   9   4       32.94       61.44     12.14 o
   2   9   4        2.06       12.16      2.15 o
   3   9   4     1507.31     1549.04     33.52 o
   4   9   4     1956.77     1931.68     39.59 o
   5   9   4      825.57      782.24     38.62 o
   6   9   4      314.36      321.94     17.56 o
   7   9   4        0.01        7.38      3.18 o
   8   9   4      152.77      164.69     10.86 o
   9   9   4      152.25      169.95      9.16 o
 -10  10   4        0.01        4.94     22.73 o
  -9  10   4       71.39       70.61      8.54 o
  -8  10   4       75.96       76.43     14.79 o
  -7  10   4       73.43       73.95      4.32 o
  -6  10   4      235.30      227.64     27.17 o
  -5  10   4     2847.71     2928.17     70.59 o
  -4  10   4      163.35      148.40      3.43 o
  -3  10   4      189.08      206.84      7.57 o
  -2  10   4      126.73      133.21     21.43 o
  -1  10   4     1790.82     1792.62     30.62 o
   0  10   4     2005.66     2007.24     48.82 o
   1  10   4       62.19       62.12      2.88 o
   2  10   4      212.76      161.96     17.43 o
   3  10   4     1256.26     1334.78     34.53 o
   4  10   4      233.60      227.36      7.42 o
   5  10   4       13.26        8.18      3.12 o
   6  10   4       11.27       11.99      5.57 o
   7  10   4        9.82        7.80     11.40 o
   8  10   4       21.06       -1.26      8.71 o
   9  10   4      386.20      389.45     15.41 o
  -9  11   4       63.57       42.16      6.46 o
  -8  11   4      153.52      171.78     12.20 o
  -7  11   4       66.54       80.58      4.60 o
  -6  11   4        2.87       10.62      4.74 o
  -5  11   4      167.08      137.63      4.78 o
  -4  11   4       87.30       91.68     11.47 o
  -3  11   4       37.91       35.90     13.57 o
  -2  11   4      334.17      375.52     11.97 o
  -1  11   4       37.96       40.52      1.45 o
   0  11   4      880.77      857.99     22.07 o
   1  11   4     1078.71     1099.00     22.87 o
   2  11   4       33.85       23.55      4.96 o
   3  11   4      292.04      301.86      9.01 o
   4  11   4      811.32      797.46     18.49 o
   5  11   4      190.53      215.50     22.77 o
   6  11   4       84.39       77.19     20.87 o
   7  11   4        2.53        1.93      9.19 o
   8  11   4        4.02       -6.22      4.14 o
   9  11   4      349.34      383.51     17.50 o
  -9  12   4       24.80       20.01      5.46 o
  -8  12   4      103.98       97.53      8.86 o
  -7  12   4       67.67       52.66      3.54 o
  -6  12   4      175.42      174.62     21.86 o
  -5  12   4       23.77       31.12      8.34 o
  -4  12   4     2322.55     2402.33    131.80 o
  -3  12   4      526.45      519.33     32.87 o
  -2  12   4     1442.17     1357.99     33.52 o
  -1  12   4      127.16      139.84      6.36 o
   0  12   4     1066.13     1101.81     28.54 o
   1  12   4       25.45       26.50      7.26 o
   2  12   4       13.83        5.11      3.11 o
   3  12   4      658.00      602.74     30.59 o
   4  12   4      266.95      298.64     21.68 o
   5  12   4       13.23        1.38      2.90 o
   6  12   4       96.05       86.93      8.24 o
   7  12   4      156.13      208.51     19.42 o
   8  12   4      179.96      170.32      7.97 o
   9  12   4        0.82        2.93      5.59 o
  -9  13   4        3.08       20.27     11.62 o
  -8  13   4      446.28      448.75     33.39 o
  -7  13   4      189.64      205.83     16.13 o
  -6  13   4       11.37        2.92      4.35 o
  -5  13   4       44.46       40.36     12.74 o
  -4  13   4        7.75        9.47      4.69 o
  -3  13   4        0.03        2.26      2.59 o
  -2  13   4      131.82      123.22     13.21 o
  -1  13   4       34.73       23.60      3.62 o
   0  13   4       13.65       14.78      5.41 o
   1  13   4     2986.67     2896.48     59.10 o
   2  13   4      533.69      534.25     15.23 o
   3  13   4        0.99       23.17      6.59 o
   4  13   4     2151.11     2351.77     61.21 o
   5  13   4       67.48       58.88      5.03 o
   6  13   4       27.32       45.68      4.46 o
   7  13   4       14.09       18.70      4.45 o
   8  13   4      104.64       95.21      8.05 o
  -8  14   4       29.97       45.97      6.38 o
  -7  14   4       26.12       22.09     14.32 o
  -6  14   4      124.52      129.75     12.16 o
  -5  14   4      556.32      622.53     41.74 o
  -4  14   4       24.44       11.80     15.19 o
  -3  14   4     1189.48     1247.39     27.05 o
  -2  14   4        2.20        3.90      3.32 o
  -1  14   4     1205.35     1162.43     32.43 o
   0  14   4      675.22      654.82     18.50 o
   1  14   4       44.13       41.29      5.07 o
   2  14   4        1.86        7.29      2.53 o
   3  14   4       20.76       17.17      7.06 o
   4  14   4       19.83       17.69      2.94 o
   5  14   4        3.19        0.04      3.82 o
   6  14   4      241.15      226.75     30.88 o
   7  14   4       32.93       40.27      4.74 o
   8  14   4        0.81       -3.26      3.22 o
  -8  15   4        6.24        0.52      5.50 o
  -7  15   4        0.37        5.11     14.64 o
  -6  15   4        0.03        5.05      4.34 o
  -5  15   4       15.90       27.59      7.15 o
  -4  15   4      203.26      207.70     11.66 o
  -3  15   4       58.51       79.74     22.66 o
  -2  15   4      297.82      309.54     28.11 o
  -1  15   4     1646.01     1651.65     36.60 o
   0  15   4      140.70      109.35      5.64 o
   1  15   4        3.99        0.72      4.02 o
   2  15   4      157.89      157.68      9.56 o
   3  15   4       53.73       56.47      4.02 o
   4  15   4       88.52       71.35      5.79 o
   5  15   4       24.88       35.91      4.34 o
   6  15   4        4.08        1.81      3.66 o
   7  15   4       31.62       18.50      4.74 o
   8  15   4       51.41       76.27      6.30 o
  -8  16   4      216.07      227.74     18.10 o
  -7  16   4       53.56       88.25     15.17 o
  -6  16   4      311.81      357.94     21.56 o
  -5  16   4      211.60      191.14      8.17 o
  -4  16   4      470.82      498.84     46.97 o
  -3  16   4        9.33       10.46      4.67 o
  -2  16   4        4.30        2.63      7.96 o
  -1  16   4       75.35       66.33      9.34 o
   0  16   4      364.40      383.45     14.80 o
   2  16   4        0.28       -2.57      3.29 o
   3  16   4       25.94       23.17      4.38 o
   4  16   4        0.01       -2.57      3.66 o
   5  16   4       23.35       36.16      5.50 o
   6  16   4      230.95      180.92     10.24 o
   7  16   4       28.35        9.05      4.34 o
  -7  17   4       12.73       15.18     13.74 o
  -6  17   4       23.54       25.03      5.97 o
  -5  17   4       16.86       10.26      4.25 o
  -4  17   4      248.11      207.13      8.30 o
  -3  17   4      112.13      110.30      7.20 o
  -2  17   4      135.93      136.54      6.51 o
  -1  17   4        2.89       -8.09      5.39 o
   0  17   4       57.81       43.84      5.54 o
   1  17   4      193.53      192.36      8.98 o
   2  17   4      403.08      406.72     14.59 o
   3  17   4        0.02       11.98      3.95 o
   4  17   4      438.48      416.75     15.53 o
   5  17   4       17.45       17.66      3.69 o
   6  17   4       93.24       96.00      7.09 o
   7  17   4       41.78       24.29      4.67 o
  -6  18   4      177.27      170.35     16.40 o
  -5  18   4      548.65      532.62     22.84 o
  -4  18   4       16.29       22.80      4.74 o
  -3  18   4        3.22       -8.74      5.83 o
  -2  18   4        4.98       21.03      5.76 o
  -1  18   4      136.98      132.48      7.89 o
   0  18   4       77.01       60.85      6.52 o
   1  18   4       20.11       35.91      7.96 o
   2  18   4        0.07       18.82      3.95 o
   3  18   4       82.72       73.95      6.55 o
   4  18   4       39.40       33.66      3.55 o
   5  18   4       18.11       10.10      3.26 o
   6  18   4      206.08      205.79     10.39 o
  -6  19   4       33.63       52.56      8.83 o
  -5  19   4       68.24       79.96      7.82 o
  -4  19   4       24.76       29.61      5.79 o
  -3  19   4        4.32        6.88      4.71 o
  -2  19   4        0.11       -6.62      4.42 o
  -1  19   4      102.87      115.54      7.78 o
   0  19   4      180.32      233.40      9.88 o
   1  19   4        0.79        1.45      3.62 o
   2  19   4        9.38       11.58      3.22 o
   3  19   4       55.32       35.47      4.31 o
   4  19   4        2.39       11.98      4.34 o
   5  19   4      178.73      193.44      8.47 o
  -5  20   4       56.42       58.21      6.95 o
  -4  20   4       54.63       60.56      6.23 o
  -3  20   4      159.69      162.02     13.57 o
  -2  20   4      135.92      131.18      9.16 o
  -1  20   4      101.82      144.57      9.16 o
   0  20   4      110.06      114.31      8.14 o
   1  20   4       67.28       64.47      5.79 o
   2  20   4       82.72      103.24      8.11 o
   3  20   4        3.25       -2.86      2.50 o
   4  20   4       41.97       49.56      4.81 o
   5  20   4       72.44       51.44      6.55 o
  -4  21   4       94.22       89.05      7.17 o
  -3  21   4       64.06       40.14      6.26 o
  -2  21   4       91.95       87.64      7.13 o
  -1  21   4        9.11       14.48      5.07 o
   0  21   4        4.83        8.69      5.03 o
   1  21   4       24.90       18.50      4.74 o
   2  21   4        2.50        1.45      3.98 o
   3  21   4       12.10       11.98      4.34 o
  -2  22   4       21.06       24.65      5.10 o
  -1  22   4      552.42      561.97     22.55 o
   0  22   4       60.21       53.10      6.37 o
   1  22   4        4.40        8.36      2.86 o
   2  22   4       40.47       19.15      6.84 o
  -9   0   5       27.88       16.58      5.10 o
  -7   0   5     1558.78     1506.42     39.89 o
  -5   0   5      219.90      200.36      8.07 o
  -3   0   5      854.70      878.67     19.18 o
  -1   0   5       26.19       31.49      3.00 o
   1   0   5     1756.70     1809.79     45.32 o
   3   0   5      142.83      155.76      9.99 o
   5   0   5      256.79      291.90     15.60 o
   7   0   5       65.35       85.14     10.17 o
   9   0   5      202.40      295.16     18.97 o
 -10   1   5      220.31      213.92     22.01 o
  -9   1   5       34.23       34.53      8.13 o
  -8   1   5       19.50       12.51      3.42 o
  -7   1   5        7.59        2.11      4.89 o
  -6   1   5      206.32      236.68      7.87 o
  -5   1   5      737.43      789.13     15.13 o
  -4   1   5       87.90       78.19      8.80 o
  -3   1   5     1342.08     1247.15     38.42 o
  -2   1   5       35.28       24.65      2.28 o
  -1   1   5      133.07      112.02      3.66 o
   0   1   5      105.19      116.18     11.51 o
   1   1   5       34.72       18.44      6.15 o
   2   1   5     1090.43     1041.92     59.71 o
   3   1   5      338.30      363.62     22.91 o
   4   1   5      853.90      888.63     35.75 o
   5   1   5      383.34      347.65     12.42 o
   6   1   5      314.94      327.62     36.00 o
   7   1   5       28.44       27.01      4.75 o
   8   1   5       70.46       68.33     17.09 o
   9   1   5       37.64       15.60      4.70 o
  10   1   5       26.35       28.60      7.93 o
 -10   2   5       12.76       18.35      9.77 o
  -9   2   5      106.13       95.52     18.61 o
  -8   2   5      377.68      337.71     12.85 o
  -7   2   5      215.41      208.57      6.79 o
  -6   2   5      215.56      196.47      6.69 o
  -5   2   5      516.60      537.18     12.83 o
  -4   2   5       15.85        5.38      2.15 o
  -3   2   5      204.66      264.85      5.64 o
  -2   2   5       36.20       44.09      3.29 o
  -1   2   5      467.50      527.12     12.13 o
   0   2   5      102.54       97.29      6.52 o
   1   2   5      544.28      519.55     12.03 o
   2   2   5      732.49      795.58     21.61 o
   3   2   5      438.23      491.38     52.03 o
   4   2   5      147.24      153.74      7.01 o
   5   2   5      533.04      513.93     16.75 o
   6   2   5       47.03       49.40      5.90 o
   7   2   5       92.03       75.34     21.37 o
   8   2   5       86.12       85.18      6.64 o
   9   2   5       82.55       68.98     21.74 o
  10   2   5      459.00      551.91     23.06 o
 -10   3   5       10.85       16.76      3.96 o
  -9   3   5      392.15      364.62     11.03 o
  -8   3   5       47.64       62.96      7.91 o
  -7   3   5        9.50        3.83      3.24 o
  -6   3   5       22.71       26.32      7.42 o
  -5   3   5      410.47      388.75     14.33 o
  -4   3   5      381.47      369.69      9.88 o
  -3   3   5      678.34      649.54     11.18 o
  -2   3   5     2725.97     2746.53     55.67 o
  -1   3   5      600.98      594.80     23.98 o
   0   3   5      368.68      376.22      9.54 o
   1   3   5      371.14      308.14     26.46 o
   2   3   5      498.61      412.10     10.56 o
   3   3   5     2057.34     2166.52     53.68 o
   4   3   5       21.34       27.32      5.19 o
   5   3   5      163.22      137.22     21.48 o
   6   3   5     1835.21     1804.13     45.71 o
   7   3   5      276.63      252.87     11.76 o
   8   3   5        1.30        5.87     14.66 o
   9   3   5        0.03        5.96     11.35 o
  10   3   5        2.20       23.24      5.27 o
 -10   4   5       45.53       43.03      6.59 o
  -9   4   5        0.67       -3.95     10.32 o
  -8   4   5       12.98       14.09      3.09 o
  -7   4   5     1302.95     1254.39     24.77 o
  -6   4   5        0.59       -0.36      2.53 o
  -5   4   5      720.58      702.00     15.69 o
  -4   4   5      171.07      183.50      4.01 o
  -3   4   5       95.44      117.74      4.96 o
  -2   4   5     1804.80     1855.58     36.94 o
  -1   4   5     1534.66     1513.80     52.87 o
   0   4   5     1368.80     1489.11     29.86 o
   1   4   5      403.00      385.94      9.87 o
   2   4   5      108.18      107.06     10.59 o
   3   4   5     1416.46     1647.09    106.49 o
   4   4   5      136.71      140.96     11.04 o
   5   4   5     2075.06     2201.86     53.66 o
   6   4   5       60.55       58.15     14.52 o
   7   4   5      614.90      629.87     33.47 o
   8   4   5        7.13       16.16     12.14 o
   9   4   5       11.34       20.63     13.94 o
  10   4   5        7.62        7.01     10.30 o
 -10   5   5       81.90       93.11      9.81 o
  -9   5   5        0.25       16.96     15.20 o
  -8   5   5      238.38      217.63      8.40 o
  -7   5   5       11.94       16.81      6.70 o
  -6   5   5        2.78       24.05      7.57 o
  -5   5   5       65.72       60.44      2.29 o
  -4   5   5      763.76      738.66     11.70 o
  -3   5   5     5703.23     5705.26     75.20 o
  -2   5   5     9284.47     9444.43    173.64 o
  -1   5   5      523.35      573.15     12.45 o
   0   5   5       51.49       49.30      3.31 o
   1   5   5     5076.65     5283.28    123.56 o
   2   5   5       46.30       30.64      5.03 o
   3   5   5     1289.55     1393.06     60.38 o
   4   5   5        3.50        1.38      7.04 o
   5   5   5     1104.31     1108.68     30.00 o
   6   5   5     1096.66     1090.37     30.20 o
   7   5   5       13.79       13.76      6.48 o
   8   5   5       55.75       46.54      7.73 o
   9   5   5        0.50       -9.23      6.15 o
  10   5   5        1.13       16.37     10.73 o
 -10   6   5      195.99      179.51     41.97 o
  -9   6   5       10.71        2.73      3.57 o
  -8   6   5      544.59      497.61     15.55 o
  -7   6   5      745.59      691.89     15.20 o
  -6   6   5       83.89       63.61     10.88 o
  -5   6   5      417.96      436.19     30.21 o
  -4   6   5       52.15       35.42      1.57 o
  -3   6   5      873.97      907.12     14.90 o
  -2   6   5      674.18      685.57     15.06 o
  -1   6   5     4267.93     4445.11     84.43 o
   0   6   5       68.46       54.42      3.04 o
   1   6   5       54.03       61.12      3.70 o
   2   6   5     1565.52     1502.88    101.52 o
   3   6   5      153.67      196.21     11.75 o
   4   6   5      423.47      438.81     21.59 o
   6   6   5      891.73      958.55     28.73 o
   7   6   5       14.21        0.21     13.23 o
   8   6   5      365.33      399.71     20.14 o
   9   6   5       56.63       65.21      6.64 o
  10   6   5      305.05      318.80     16.09 o
 -10   7   5        2.86        9.13      3.24 o
  -9   7   5        8.03        2.46      3.71 o
  -8   7   5       13.34       10.57      3.30 o
  -7   7   5        2.06        6.85      3.14 o
  -6   7   5        0.45        7.59      2.17 o
  -5   7   5        0.20       -0.76      3.42 o
  -4   7   5      670.10      632.17     13.85 o
  -3   7   5     6391.88     6552.42     94.71 o
  -2   7   5     3977.25     3986.53    138.96 o
  -1   7   5       65.57       70.37     12.38 o
   0   7   5       22.73       16.22      2.90 o
   1   7   5      558.43      531.14     43.06 o
   2   7   5     6049.55     5967.19    132.76 o
   3   7   5     2180.31     2286.64    138.33 o
   4   7   5      236.42      244.33      9.67 o
   5   7   5     1069.47     1034.38     57.65 o
   6   7   5      209.43      196.24     10.88 o
   7   7   5      253.60      224.75     37.66 o
   8   7   5        4.07        7.36     14.66 o
   9   7   5       50.49       97.08      9.90 o
 -10   8   5       22.43       24.49      5.31 o
  -9   8   5       68.46       65.27      6.03 o
  -8   8   5       24.89       45.53      4.62 o
  -7   8   5     1147.38     1234.06     28.35 o
  -6   8   5      941.73      905.58     18.22 o
  -5   8   5       17.62       15.97      1.88 o
  -4   8   5       36.39       31.52      1.80 o
  -3   8   5      248.90      225.41      5.45 o
  -2   8   5      340.13      361.43     10.94 o
  -1   8   5      535.76      544.44     28.20 o
   0   8   5      215.49      186.16      5.47 o
   1   8   5      310.87      368.22     13.21 o
   2   8   5      699.18      698.13     53.86 o
   3   8   5       49.08       40.32      5.79 o
   4   8   5      212.01      184.01     15.13 o
   5   8   5     3576.42     3631.71    100.90 o
   6   8   5       87.57       90.40      6.35 o
   7   8   5      396.31      451.73     13.76 o
   8   8   5       19.75       34.35      4.73 o
   9   8   5       26.09       36.95      6.39 o
 -10   9   5       22.01       32.18      4.74 o
  -9   9   5       80.01       63.13      5.90 o
  -8   9   5        0.06       -5.71      3.98 o
  -7   9   5        3.78        1.30      5.31 o
  -6   9   5        0.39        4.96     14.66 o
  -5   9   5       18.16       14.39      1.63 o
  -4   9   5      239.38      225.75      6.84 o
  -3   9   5     3105.51     3044.02     51.44 o
  -2   9   5     3338.14     3319.67     79.01 o
  -1   9   5      734.82      719.27     15.66 o
   0   9   5     1168.91     1157.69     27.11 o
   1   9   5     1392.46     1350.66     28.45 o
   2   9   5      829.73      773.71     21.71 o
   3   9   5     1676.27     1691.16     42.58 o
   4   9   5       84.36       75.53      6.39 o
   5   9   5        7.95        4.37     17.01 o
   6   9   5      555.58      495.79     69.57 o
   7   9   5        5.92        9.18     15.69 o
   8   9   5      278.15      279.54     10.81 o
   9   9   5        9.53       12.17      7.78 o
  -9  10   5       28.68       19.80      8.74 o
  -8  10   5      572.53      665.75     42.26 o
  -7  10   5        0.86       -1.77      8.14 o
  -6  10   5     1125.73     1113.97     35.87 o
  -5  10   5      140.30      149.73     10.77 o
  -4  10   5        0.61        0.30      3.60 o
  -3  10   5       29.98       31.94      1.51 o
  -2  10   5       12.39       14.31      2.35 o
  -1  10   5      895.34      931.39     42.48 o
   0  10   5      503.45      452.18     22.77 o
   1  10   5       10.25       12.40      1.89 o
   2  10   5      246.43      226.94     12.22 o
   3  10   5       60.78       60.52      3.93 o
   4  10   5      391.18      399.21     13.17 o
   5  10   5      904.56     1035.51     73.86 o
   6  10   5      890.29      886.41     81.63 o
   7  10   5      219.66      221.06      8.68 o
   8  10   5       33.05       27.04      8.72 o
   9  10   5       39.16       23.28     15.76 o
  -9  11   5      121.82      107.89      9.34 o
  -8  11   5        4.95       17.90      3.42 o
  -7  11   5       38.40       38.77      7.24 o
  -6  11   5      134.63      122.35      4.27 o
  -5  11   5       37.85       35.44      3.78 o
  -4  11   5      231.36      216.80      7.37 o
  -3  11   5       23.33       15.74      2.24 o
  -2  11   5     1883.75     1830.09     31.63 o
  -1  11   5       25.09       25.41      2.10 o
   0  11   5      181.03      196.38      5.77 o
   1  11   5     1408.32     1416.70     56.87 o
   2  11   5     1811.33     1747.31     37.66 o
   3  11   5      124.88      118.37     20.81 o
   4  11   5       28.82       26.87     10.48 o
   5  11   5       91.25       93.27     26.46 o
   6  11   5        0.43       -1.77      7.06 o
   7  11   5      134.27      103.07     12.09 o
   8  11   5        0.15        3.40      7.60 o
  -9  12   5        2.10       -4.45      6.68 o
  -8  12   5       30.28        9.42      8.34 o
  -7  12   5      904.02      875.57     29.84 o
  -6  12   5       20.21        8.69      4.05 o
  -5  12   5        1.48       -4.89      3.26 o
  -4  12   5       12.94       13.88      7.28 o
  -3  12   5        1.46       13.54      3.55 o
  -2  12   5       14.24       12.24      3.24 o
  -1  12   5       14.13       11.20      2.15 o
   0  12   5      610.87      582.07     16.54 o
   1  12   5       88.46       74.90      3.32 o
   2  12   5        0.03        2.85      3.19 o
   3  12   5      258.26      246.78     24.98 o
   4  12   5      605.38      580.48     18.76 o
   5  12   5       31.79       45.96     14.35 o
   6  12   5      243.16      233.59      9.04 o
   7  12   5      306.36      307.66     42.04 o
   8  12   5       13.97       19.15      4.67 o
  -8  13   5        1.23       -1.37      4.57 o
  -7  13   5       13.69       16.81      5.42 o
  -6  13   5       35.29       44.12     15.00 o
  -5  13   5        1.37       -3.23      3.44 o
  -4  13   5      587.57      558.20     15.11 o
  -3  13   5      307.94      259.67     24.58 o
  -2  13   5      275.45      231.57     16.98 o
  -1  13   5      956.85      896.81     23.93 o
   0  13   5      214.83      205.95     17.92 o
   1  13   5      308.74      340.74     10.96 o
   2  13   5       30.63       39.79      3.78 o
   3  13   5      307.10      347.48     11.77 o
   4  13   5       63.77       55.45      9.52 o
   5  13   5      318.22      320.86     21.54 o
   6  13   5       14.22       21.75     12.87 o
   7  13   5       96.73      103.05      6.36 o
   8  13   5      229.18      248.00     11.41 o
  -8  14   5      385.29      310.43     17.46 o
  -7  14   5       30.10       41.78      8.51 o
  -6  14   5      163.33      155.57      7.11 o
  -5  14   5      248.23      187.65      9.38 o
  -4  14   5       27.86       25.81     11.84 o
  -3  14   5       58.88       70.97     21.56 o
  -2  14   5       15.70       14.93      3.15 o
  -1  14   5      266.27      221.35      9.63 o
   0  14   5      289.08      259.68     14.73 o
   1  14   5       53.24       61.14      8.04 o
   2  14   5      128.12      101.68      8.83 o
   3  14   5       29.24       10.82      7.28 o
   4  14   5       16.60       11.22      4.71 o
   5  14   5       28.03       35.00      7.89 o
   6  14   5      712.38      700.40     23.17 o
   7  14   5       81.29       87.64      7.13 o
  -8  15   5        1.25       10.67      9.95 o
  -7  15   5       21.85       21.67      8.90 o
  -6  15   5       41.55       49.99     16.87 o
  -5  15   5      367.75      388.93     11.46 o
  -4  15   5      501.50      538.72     18.86 o
  -3  15   5      102.21       79.53      9.48 o
  -2  15   5      245.59      253.14      8.85 o
  -1  15   5      195.24      186.55      7.36 o
   0  15   5      523.26      529.97     23.64 o
   2  15   5      805.86      903.65     35.47 o
   3  15   5      174.39      185.59     12.96 o
   4  15   5       60.67       44.09      6.55 o
   5  15   5       85.07      105.55     10.17 o
   6  15   5       16.02       46.41      6.23 o
   7  15   5       31.79       17.38      7.28 o
  -7  16   5      117.68      169.00     39.84 o
  -6  16   5       58.70       85.17     13.92 o
  -5  16   5        8.06        7.20      3.48 o
  -4  16   5       17.58       31.08      4.17 o
  -3  16   5        2.59        5.67      5.59 o
  -2  16   5       55.18       81.50     27.15 o
  -1  16   5      127.22       79.65      5.85 o
   0  16   5       46.38       28.28      3.98 o
   1  16   5       51.22       46.66      6.48 o
   2  16   5        0.05       38.01      7.28 o
   3  16   5      240.83      240.43     14.15 o
   4  16   5       96.88      103.24      9.27 o
   5  16   5       29.00       15.96      6.55 o
   6  16   5        7.69        7.20      5.00 o
   7  16   5      192.35      175.34     15.13 o
  -7  17   5       53.91       53.55     15.22 o
  -6  17   5        6.22        6.52      3.68 o
  -5  17   5        2.38        8.04      7.62 o
  -4  17   5       32.13       22.11      3.67 o
  -3  17   5      415.72      429.00     13.24 o
  -2  17   5      354.83      368.85     56.89 o
  -1  17   5       21.05       18.81      6.57 o
   0  17   5       52.77       47.42      5.50 o
   1  17   5      125.32      129.44      8.22 o
   2  17   5        0.04        1.45      6.48 o
   3  17   5      557.93      532.62     25.48 o
   4  17   5        0.03        5.76      3.91 o
   5  17   5       93.29      104.76     10.90 o
   6  17   5       62.28       41.59      7.60 o
  -6  18   5        0.14       11.58      9.70 o
  -5  18   5        3.81        2.57      4.38 o
  -4  18   5        9.42        5.39      3.98 o
  -3  18   5        0.11       -3.62      3.98 o
  -2  18   5        1.13       -8.36      6.15 o
   0  18   5      236.61      262.15     11.08 o
   1  18   5       26.19        2.57      4.74 o
   2  18   5       12.24       12.67      3.91 o
   3  18   5       18.95       15.96      5.03 o
   4  18   5      100.10       77.93      7.71 o
   5  18   5        5.30       -7.60      5.79 o
  -5  19   5        7.84       -1.09      3.98 o
  -4  19   5       29.38       35.47      5.90 o
  -3  19   5      202.34      191.31     11.04 o
  -2  19   5      205.63      215.74     12.31 o
  -1  19   5        0.35        7.20      5.00 o
   0  19   5       50.58       55.64      5.68 o
   1  19   5      204.02      197.13     10.68 o
   2  19   5      365.10      402.12     18.32 o
   3  19   5      288.65      276.52     13.94 o
   4  19   5       14.39       15.20      5.03 o
   5  19   5       64.81       31.49      5.36 o
  -4  20   5        0.00       18.17      6.15 o
  -3  20   5        2.28       19.98      4.78 o
  -2  20   5       75.06       72.32      6.81 o
  -1  20   5       16.33       11.98      4.34 o
   0  20   5       34.43       14.04      5.00 o
   1  20   5        0.46        2.57      4.02 o
   2  20   5       13.57       23.53      4.60 o
   3  20   5        1.80       -3.62      3.26 o
   4  20   5        1.76        9.38      4.31 o
  -3  21   5      319.66      367.81     17.52 o
  -2  21   5      157.63      172.85     11.00 o
  -1  21   5       19.05       38.48      5.90 o
   0  21   5       30.94       40.14      5.54 o
   1  21   5      190.50      185.59      9.85 o
   2  21   5       39.02       32.14      4.96 o
   3  21   5       43.21       35.00      7.20 o
  -1  22   5       15.05       24.29      5.43 o
   0  22   5       25.89       25.41      5.00 o
 -10   0   6       23.33       15.96      6.55 o
  -8   0   6       40.04       29.61      4.96 o
  -6   0   6        1.26        0.72      4.38 o
  -4   0   6      334.49      324.62     11.66 o
  -2   0   6      138.67      136.47      9.34 o
   0   0   6      195.01      196.63     10.14 o
   2   0   6       30.72       15.20      5.03 o
   4   0   6     4250.51     4206.68    143.13 o
   6   0   6      162.73      172.85     14.01 o
   8   0   6      462.92      548.54     27.62 o
 -10   1   6        3.04       11.66      8.02 o
  -9   1   6       78.71       91.24     17.09 o
  -8   1   6       16.87       22.10      5.10 o
  -7   1   6       92.68       78.03     17.90 o
  -6   1   6      998.08     1007.35     44.76 o
  -5   1   6      327.50      307.83      6.17 o
  -4   1   6     1101.03     1181.57     56.29 o
  -3   1   6       71.63       86.64      5.85 o
  -2   1   6        1.21        6.17      1.94 o
  -1   1   6      450.58      509.85     12.38 o
   0   1   6      565.41      560.19     32.45 o
   1   1   6      543.69      624.99     18.16 o
   2   1   6      602.08      571.94     16.39 o
   3   1   6      297.49      325.54     27.78 o
   4   1   6        8.22       -0.84     14.04 o
   5   1   6       51.50       57.44     18.44 o
   6   1   6       58.22       75.90      6.67 o
   7   1   6      117.41      138.42      9.88 o
   8   1   6      395.66      352.05     28.61 o
   9   1   6      431.67      399.87     50.79 o
 -10   2   6        1.97        8.53      5.97 o
  -9   2   6       48.96       36.20      8.49 o
  -8   2   6       92.07       85.36     13.19 o
  -7   2   6       20.29       13.66      3.20 o
  -6   2   6       74.86       71.15      5.43 o
  -5   2   6       91.45       68.09     13.19 o
  -4   2   6       47.76       47.69     11.82 o
  -3   2   6       21.38        8.69      2.57 o
  -2   2   6       18.25       21.49      3.40 o
  -1   2   6      316.36      309.19     10.33 o
   0   2   6      974.42     1025.49     22.46 o
   1   2   6       10.54       -4.74      3.46 o
   2   2   6       13.67       21.47     10.70 o
   3   2   6     1787.60     1720.31     42.40 o
   4   2   6       86.48       74.40      9.05 o
   5   2   6      916.01      795.07     22.37 o
   6   2   6        1.68        5.44      8.67 o
   7   2   6      140.47      125.34      7.94 o
   8   2   6        2.76        0.99      8.65 o
   9   2   6      319.38      338.46     19.64 o
 -10   3   6      141.73      144.13     40.96 o
  -9   3   6      247.97      252.36     28.05 o
  -8   3   6        1.38        0.47      2.61 o
  -7   3   6       89.88       93.58      6.64 o
  -6   3   6      465.36      481.68     28.38 o
  -5   3   6     2421.17     2349.28     32.59 o
  -4   3   6       81.93       81.70      5.63 o
  -3   3   6       45.11       65.62      3.38 o
  -2   3   6      810.24      842.72     27.17 o
  -1   3   6      212.93      216.99     22.12 o
   0   3   6        8.87        7.48      2.07 o
   1   3   6       56.99       59.28     15.42 o
   2   3   6      364.32      326.57     11.42 o
   3   3   6     2645.09     2733.88     66.81 o
   4   3   6       85.75      126.07     22.12 o
   5   3   6      362.37      356.58     41.86 o
   6   3   6      423.59      362.51     26.97 o
   7   3   6      438.60      460.00     16.38 o
   8   3   6      120.79      145.14     27.67 o
 -10   4   6      119.72      120.80     19.26 o
  -9   4   6       50.36       36.07     13.59 o
  -8   4   6      188.14      184.44     21.43 o
  -7   4   6        3.55       15.43      3.31 o
  -6   4   6      515.73      495.97     12.99 o
  -5   4   6       13.64       16.76      3.60 o
  -4   4   6      137.38      149.98     11.06 o
  -3   4   6       41.94       57.63      4.05 o
  -2   4   6      678.81      647.37     14.85 o
  -1   4   6      101.77      108.03     21.37 o
   0   4   6      800.26      714.74     16.34 o
   1   4   6        3.79        7.20      2.14 o
   2   4   6       11.45       21.98      5.05 o
   3   4   6      720.76      749.21     20.98 o
   4   4   6     3331.73     3113.44     75.80 o
   5   4   6        6.80       11.49      7.09 o
   6   4   6      544.24      583.12     22.55 o
   7   4   6       46.67       77.32      8.52 o
   8   4   6      188.17      191.69     28.27 o
   9   4   6        7.98        3.95      4.41 o
 -10   5   6      443.65      477.30     19.06 o
  -9   5   6      104.36       77.54      5.82 o
  -8   5   6      392.18      381.95     25.34 o
  -7   5   6      370.33      331.24      9.30 o
  -6   5   6     1262.67     1221.09     91.82 o
  -5   5   6     1017.79      932.59     14.22 o
  -4   5   6     1338.84     1293.76     19.35 o
  -3   5   6       21.83       19.55      3.82 o
  -2   5   6     1023.93     1008.08     25.47 o
  -1   5   6      984.87     1049.31     22.50 o
   0   5   6      507.61      496.92     14.04 o
   1   5   6       24.22       33.63      6.39 o
   2   5   6       89.73      113.23      6.14 o
   3   5   6      188.01      195.67     14.61 o
   4   5   6       70.41       93.63      7.29 o
   5   5   6      414.62      416.21     28.40 o
   7   5   6      131.12      143.34      8.85 o
   8   5   6       69.35       84.69     11.66 o
   9   5   6      146.42      135.86     18.46 o
 -10   6   6        0.04        4.75      3.75 o
  -9   6   6      322.85      324.97     18.97 o
  -8   6   6        0.02       -1.09      4.56 o
  -7   6   6        1.73        2.12      2.94 o
  -6   6   6      478.26      436.40     12.36 o
  -5   6   6       67.93       46.67      5.65 o
  -4   6   6       67.45       65.92      2.37 o
  -3   6   6      112.04      107.61      6.70 o
  -2   6   6      904.98      935.71     20.24 o
  -1   6   6      459.34      422.20     10.13 o
   0   6   6        6.01        0.65      1.82 o
   1   6   6      484.77      433.22     11.11 o
   2   6   6      153.18      166.47      7.75 o
   3   6   6     1340.58     1350.66     35.09 o
   4   6   6      184.22      200.68     18.24 o
   5   6   6     1884.93     1788.65    152.25 o
   6   6   6      624.82      579.96     24.29 o
   7   6   6        3.64       13.78     21.88 o
   8   6   6       25.94       28.16      8.29 o
   9   6   6      183.74      187.73     28.71 o
 -10   7   6      104.97      109.74     11.29 o
  -9   7   6       40.37       23.95      7.11 o
  -8   7   6       38.95       51.75     13.00 o
  -7   7   6       61.17       51.13      4.87 o
  -6   7   6     2240.29     2198.01    105.68 o
  -5   7   6     2599.93     2550.53     40.16 o
  -4   7   6      311.42      317.96      6.84 o
  -3   7   6       15.18       18.17      3.15 o
  -2   7   6        2.92        1.92      5.25 o
  -1   7   6      950.87     1035.95     21.47 o
   0   7   6      271.37      265.65      7.85 o
   1   7   6      194.60      192.36      8.43 o
   2   7   6        6.18       10.59      6.17 o
   3   7   6       21.93       15.13     15.53 o
   4   7   6       94.69       75.11      6.23 o
   5   7   6      478.70      484.08     39.73 o
   6   7   6        0.12       -0.54      3.12 o
   7   7   6      132.54      122.54      8.47 o
   8   7   6      329.57      312.32     15.44 o
   9   7   6      133.49      172.22     42.04 o
  -9   8   6       43.58       59.54      5.42 o
  -8   8   6       27.79       16.84      8.67 o
  -7   8   6        0.68       -2.69      6.32 o
  -6   8   6       36.89       28.04     17.07 o
  -5   8   6        0.23        2.35      2.70 o
  -4   8   6        0.13        0.41      2.17 o
  -3   8   6      736.66      768.10     27.53 o
  -2   8   6       42.60       45.92      9.79 o
  -1   8   6      366.77      331.76     27.29 o
   0   8   6     2955.56     2972.39     58.67 o
   1   8   6      202.71      223.34     19.84 o
   2   8   6      155.13      151.74      5.81 o
   3   8   6        8.81        6.89      3.85 o
   4   8   6      437.04      453.27     15.47 o
   5   8   6      154.28      117.95      7.29 o
   6   8   6       33.75       37.09      5.13 o
   7   8   6        5.69        2.70      4.74 o
   8   8   6      148.51      132.38     10.10 o
   9   8   6       44.19       47.43      7.22 o
  -9   9   6       78.34       95.08     16.16 o
  -8   9   6       86.12       91.93     10.10 o
  -7   9   6       29.26       30.01      4.00 o
  -6   9   6      688.25      640.31     16.36 o
  -5   9   6     1344.98     1401.43     56.70 o
  -4   9   6        3.33        5.39      2.14 o
  -3   9   6        7.29        3.98      5.05 o
  -2   9   6     1472.70     1452.35     30.04 o
  -1   9   6      285.80      289.02      8.09 o
   0   9   6       35.07       40.14      3.37 o
   1   9   6       86.31       83.86     11.78 o
   2   9   6      188.67      187.91      6.25 o
   3   9   6      180.20      146.36      7.40 o
   4   9   6      268.95      274.43     42.73 o
   5   9   6      197.66      216.76     36.11 o
   6   9   6       43.18       48.77      6.62 o
   7   9   6       10.52        0.67      7.98 o
   8   9   6      441.57      475.87     22.30 o
  -9  10   6      129.28      122.83     11.87 o
  -8  10   6      345.73      305.03     63.06 o
  -7  10   6       10.85       22.03     18.80 o
  -6  10   6       17.44       17.41      4.20 o
  -5  10   6      154.83      135.23      4.49 o
  -4  10   6       49.03       36.63      3.76 o
  -3  10   6       17.87       16.77      3.84 o
  -2  10   6       10.30       21.27      2.66 o
  -1  10   6     1065.23     1036.39     21.47 o
   0  10   6      236.35      214.65      6.39 o
   1  10   6     1062.65     1036.26     34.79 o
   2  10   6      221.01      190.47     20.04 o
   3  10   6     1078.40      988.09     55.06 o
   5  10   6      160.29      136.05     12.78 o
   6  10   6       74.75       45.94      5.79 o
   7  10   6       64.15       66.53     29.66 o
   8  10   6        5.12       -8.04      5.36 o
  -9  11   6      252.87      242.67     12.96 o
  -8  11   6       58.57       79.14      8.70 o
  -7  11   6       34.43       25.80     10.14 o
  -6  11   6      319.89      367.93      9.96 o
  -5  11   6      409.51      377.82     24.51 o
  -4  11   6      599.50      616.17     52.69 o
  -3  11   6        4.56        1.92      3.24 o
  -2  11   6       42.05       44.91      8.47 o
  -1  11   6      649.18      755.58     78.40 o
   0  11   6      252.45      236.24     13.95 o
   1  11   6      147.14      136.99      6.91 o
   2  11   6      153.93      139.23     18.70 o
   3  11   6      311.19      268.30     13.43 o
   4  11   6      204.99      209.03     25.05 o
   5  11   6      621.02      579.53     69.48 o
   6  11   6        9.32       12.23      5.06 o
   7  11   6       31.19       33.81     10.50 o
   8  11   6      107.93      100.33      8.17 o
  -8  12   6        0.03        2.29      5.77 o
  -7  12   6       25.59       31.51      6.61 o
  -6  12   6      413.92      396.42     16.61 o
  -5  12   6       16.63       19.11      7.66 o
  -4  12   6       58.50       49.91     13.03 o
  -3  12   6       84.22       88.26      3.65 o
  -2  12   6     1071.35     1016.80     44.89 o
  -1  12   6      378.19      389.27     20.27 o
   0  12   6      352.82      326.00     11.66 o
   1  12   6      127.90       90.15      7.15 o
   2  12   6        2.25       -2.86      2.70 o
   3  12   6       25.09       15.96      5.47 o
   4  12   6     1081.40     1195.56     35.49 o
   5  12   6       34.14       56.47      7.71 o
   6  12   6       79.73       77.06     20.04 o
   7  12   6       90.24      107.67     20.16 o
   8  12   6       62.55       39.58      7.46 o
  -8  13   6        1.21       13.08     13.81 o
  -7  13   6        0.13       25.46      9.97 o
  -6  13   6      228.04      216.55     25.75 o
  -5  13   6       70.39       55.63      7.11 o
  -4  13   6      297.91      245.19     47.38 o
  -3  13   6        0.33        7.21      4.14 o
  -2  13   6       41.65       36.77     12.63 o
  -1  13   6      134.46      106.35      9.41 o
   0  13   6       52.63       82.02      8.98 o
   1  13   6      715.43      811.20     33.59 o
   2  13   6      207.07      212.41     13.32 o
   3  13   6        6.27        6.12      5.47 o
   4  13   6       54.64       49.81      7.24 o
   5  13   6        0.07       -4.38      5.10 o
   6  13   6        4.09        6.88      5.39 o
   7  13   6        0.08       -2.57      5.10 o
  -8  14   6       46.85       64.53     13.56 o
  -7  14   6       89.63       74.05     24.18 o
  -6  14   6        1.00        9.38      6.88 o
  -5  14   6       26.82       42.24      4.37 o
  -4  14   6       82.33       75.05      5.03 o
  -3  14   6      211.83      193.13      7.61 o
  -2  14   6      139.76      144.34     11.60 o
  -1  14   6      784.76      777.97     33.95 o
   0  14   6      240.73      306.38     17.30 o
   1  14   6      192.58      206.87     12.60 o
   2  14   6       93.07       72.65      9.41 o
   3  14   6      199.47      222.51     14.19 o
   4  14   6      239.13      263.38     17.30 o
   5  14   6      247.69      330.13     19.37 o
   6  14   6      110.45      118.01     11.58 o
   7  14   6      104.22      133.35     12.74 o
  -7  15   6       74.43      101.49     19.98 o
  -6  15   6      175.78      214.26     12.97 o
  -5  15   6      510.35      496.07     79.38 o
  -4  15   6        0.05       -2.30      3.07 o
  -3  15   6       41.13       46.39      5.27 o
  -2  15   6       59.96       49.44      5.44 o
  -1  15   6      220.03      255.70     21.92 o
   0  15   6        4.01       -5.86      3.91 o
   1  15   6       14.60       27.58      8.40 o
   2  15   6      358.87      307.72     18.68 o
   3  15   6       18.72       16.25      5.83 o
   4  15   6       63.12       96.76      9.38 o
   5  15   6        0.02       10.82      5.39 o
   6  15   6       51.98       51.73      7.13 o
  -7  16   6       28.82       11.24      9.95 o
  -6  16   6       17.01       46.20     12.04 o
  -5  16   6       13.16       -0.15      3.57 o
  -4  16   6       12.83       10.31      4.14 o
  -3  16   6       33.01       42.44     15.22 o
  -2  16   6       61.98       63.24      6.95 o
  -1  16   6       53.99       32.14      5.83 o
   0  16   6      406.35      409.04     21.54 o
   1  16   6       77.99       59.94      7.67 o
   2  16   6        1.18        0.36      5.10 o
   3  16   6      383.02      384.02     22.37 o
   4  16   6      405.47      377.33     24.40 o
   5  16   6       14.98       17.05      6.12 o
   6  16   6       48.24       54.22      8.98 o
  -6  17   6      246.44      217.90     30.21 o
  -5  17   6       22.74       14.57      3.95 o
  -4  17   6      492.75      516.59     17.58 o
  -3  17   6       31.14       20.49      5.36 o
  -2  17   6       75.12       83.25      9.68 o
  -1  17   6       76.84       57.23     11.57 o
   0  17   6      119.52      165.90      9.30 o
   1  17   6       35.22       27.76      8.22 o
   2  17   6       42.57       43.33      8.76 o
   3  17   6        7.95       -6.52      7.28 o
   4  17   6      345.30      341.27     22.48 o
   5  17   6      136.15      144.14     13.72 o
  -5  18   6       11.31       10.41     28.54 o
  -4  18   6       36.82       12.67      5.43 o
  -3  18   6        4.43       -2.86      4.31 o
  -2  18   6      272.25      308.37     16.04 o
  -1  18   6       55.76       49.56      5.36 o
   0  18   6       14.12       15.49      4.63 o
   1  18   6      152.51      144.57     10.06 o
   2  18   6        0.09        4.38      5.10 o
   3  18   6      177.42      187.14     13.54 o
   4  18   6       27.70       27.58      6.81 o
   5  18   6       65.23       97.52     11.26 o
  -4  19   6        1.72        7.20      4.27 o
  -3  19   6       51.28       63.85      7.31 o
  -2  19   6      145.47      126.87      9.01 o
  -1  19   6      134.84      126.87      9.41 o
   0  19   6       35.85       30.88      8.04 o
   1  19   6       49.74       52.56      6.88 o
   2  19   6        0.24        4.38      3.98 o
   3  19   6        0.36        5.76      4.27 o
   4  19   6        1.54       -5.92      3.95 o
  -3  20   6       49.64       27.18      6.95 o
  -2  20   6        0.23       -5.97      3.98 o
  -1  20   6        3.72        3.98      4.71 o
   0  20   6      177.77      213.50     11.69 o
   1  20   6       13.69       12.27      4.67 o
   2  20   6        1.30       10.10      5.07 o
   3  20   6       48.11       42.82      6.23 o
  -1  21   6       35.66       51.73      5.76 o
   0  21   6        2.20        2.14      3.95 o
   1  21   6        0.01        3.62      3.62 o
  -9   0   7      130.08      123.04      8.43 o
  -7   0   7       30.29       22.44      5.39 o
  -5   0   7       27.34       38.70      5.68 o
  -3   0   7     3175.09     3101.19    108.09 o
  -1   0   7      529.15      570.12     23.64 o
   1   0   7      426.70      412.11     18.53 o
   3   0   7     1779.84     1894.93     66.24 o
   5   0   7     4740.45     4515.70    155.98 o
   7   0   7       79.57       90.86     11.62 o
   9   0   7        4.43       -4.38      9.48 o
 -10   1   7       11.63        6.12      3.99 o
  -9   1   7       25.20        5.78     11.20 o
  -8   1   7      225.96      238.98      8.74 o
  -7   1   7        4.14        1.81      6.88 o
  -6   1   7        8.14        0.22      2.50 o
  -5   1   7      462.64      453.29     10.89 o
  -4   1   7        0.79        7.36      4.36 o
  -3   1   7      976.29      949.74     29.28 o
  -2   1   7        0.21       -4.81      3.21 o
  -1   1   7        5.64        6.71      3.50 o
   0   1   7      648.91      671.07     58.48 o
   1   1   7       72.36       76.39     13.36 o
   2   1   7     1381.66     1442.48     65.07 o
   3   1   7      599.60      665.48     32.87 o
   4   1   7        8.86        5.44     18.57 o
   5   1   7       93.47       78.95     13.56 o
   6   1   7       39.22       69.64     17.43 o
   7   1   7      109.79      127.32     29.63 o
   8   1   7      281.55      216.21     13.43 o
   9   1   7       67.05       71.39     17.47 o
 -10   2   7        0.65        3.65     11.42 o
  -9   2   7        5.98       17.93     11.24 o
  -8   2   7      141.50      152.77      6.55 o
  -7   2   7       11.10        3.70      3.06 o
  -6   2   7      366.88      416.61     13.63 o
  -5   2   7        5.02        4.87      2.55 o
  -4   2   7     2080.87     2139.84     37.94 o
  -3   2   7       10.27        6.30      3.68 o
  -2   2   7      653.51      641.59     18.04 o
  -1   2   7       92.20       95.18     19.58 o
   0   2   7      447.25      562.14     52.00 o
   1   2   7       56.52       55.82      7.76 o
   2   2   7     3019.00     3110.91     75.03 o
   3   2   7       57.77       59.58      7.37 o
   4   2   7      479.56      468.15     59.15 o
   5   2   7      267.65      274.60     12.00 o
   6   2   7      101.61      105.30     25.66 o
   7   2   7      115.77      118.07      8.02 o
   8   2   7       47.37       43.55     11.15 o
   9   2   7       18.89       30.29      7.19 o
 -10   3   7        8.95        8.21      8.11 o
  -9   3   7       14.28       14.85      5.61 o
  -8   3   7      190.07      183.30      7.70 o
  -7   3   7       38.85       31.95     18.32 o
  -6   3   7       14.07       26.34      5.61 o
  -5   3   7       43.80       59.80     16.85 o
  -4   3   7      210.29      193.05     24.09 o
  -3   3   7      450.71      451.35     12.16 o
  -2   3   7      288.72      281.90     29.70 o
  -1   3   7      106.59      110.76      9.63 o
   0   3   7      994.62     1008.57     26.05 o
   1   3   7      181.24      207.82     17.85 o
   2   3   7       14.27       21.95      4.31 o
   3   3   7      263.63      270.65     11.03 o
   4   3   7       14.37       15.22      9.27 o
   5   3   7       80.75       63.95     19.87 o
   6   3   7      365.83      378.42     22.71 o
   7   3   7      559.98      539.70     19.97 o
   8   3   7        0.90       -2.07      4.73 o
   9   3   7      159.34      176.75     37.34 o
  -9   4   7       31.20       37.91     13.03 o
  -8   4   7       75.11       74.49      5.51 o
  -7   4   7      302.22      297.76     26.17 o
  -6   4   7        1.14       -2.19      2.33 o
  -5   4   7      100.95      115.69      6.15 o
  -4   4   7      135.67      157.88     15.15 o
  -3   4   7     3403.56     3419.10     68.72 o
  -2   4   7        7.31       11.22      2.22 o
  -1   4   7      395.31      383.29     10.03 o
   0   4   7      190.55      192.04      7.58 o
   1   4   7      233.06      216.85     35.89 o
   2   4   7      622.09      613.24     18.63 o
   3   4   7      120.62      130.08      9.94 o
   4   4   7        1.16        0.33     15.02 o
   5   4   7      800.65      761.28    102.04 o
   6   4   7       17.28       23.25      7.93 o
   7   4   7      123.32      119.14     22.04 o
   8   4   7      158.25      186.38     12.64 o
   9   4   7        6.32       -1.92     13.01 o
  -9   5   7        7.02       15.32      3.90 o
  -8   5   7        7.03        4.09      4.51 o
  -7   5   7      996.01      955.33     40.85 o
  -6   5   7       20.72       16.20      3.24 o
  -5   5   7       33.01       31.44      4.11 o
  -4   5   7       60.00       49.93      5.70 o
  -3   5   7        9.26        8.77      4.51 o
  -2   5   7      484.42      451.09     12.23 o
  -1   5   7      538.25      607.84     17.10 o
   0   5   7       22.19       28.63      4.34 o
   1   5   7      366.38      375.73     12.38 o
   2   5   7      974.14      989.71     27.09 o
   3   5   7       29.99       15.09     11.04 o
   4   5   7      129.09      130.91     10.28 o
   5   5   7     1469.62     1561.41     62.39 o
   6   5   7      660.48      587.50     72.50 o
   7   5   7      228.38      241.77     12.71 o
   8   5   7       51.98       40.61      6.37 o
   9   5   7       28.08        4.02     15.04 o
  -9   6   7       30.87       39.93     13.27 o
  -8   6   7      262.84      301.63     16.29 o
  -7   6   7        0.10        9.05      9.97 o
  -6   6   7      147.95      120.41     27.31 o
  -5   6   7       18.96       19.63      2.30 o
  -4   6   7     1041.19     1027.89     30.51 o
  -3   6   7      253.79      213.03     13.09 o
  -2   6   7     2806.10     2826.45     56.13 o
  -1   6   7       51.91       49.88      3.58 o
   0   6   7       25.01       31.08      2.58 o
   1   6   7        2.05       -3.82      6.88 o
   2   6   7     1913.23     2120.61     66.60 o
   3   6   7       17.21       16.01      3.86 o
   4   6   7        3.23        7.37      5.39 o
   5   6   7       45.41       41.38     23.93 o
   6   6   7        8.00       -0.49      3.97 o
   7   6   7       18.78       11.27      9.27 o
   8   6   7        6.96       -5.21      5.11 o
  -9   7   7        0.49        4.37      8.49 o
  -8   7   7       36.32       63.42     18.33 o
  -7   7   7      150.36      168.26     23.24 o
  -6   7   7      401.77      451.66     13.21 o
  -5   7   7       12.32        5.35      6.68 o
  -4   7   7        0.38        1.09      2.90 o
  -3   7   7      614.83      622.49     19.05 o
  -2   7   7       16.89       20.34      4.89 o
  -1   7   7      133.74      126.27      9.94 o
   0   7   7      145.24       94.55     15.87 o
   1   7   7      113.10       95.14      8.58 o
   2   7   7      237.70      268.68     10.97 o
   3   7   7       34.81       20.06     23.22 o
   4   7   7      639.25      653.22     20.27 o
   5   7   7      191.10      172.22     11.00 o
   6   7   7      467.25      519.21     19.00 o
   7   7   7        2.18        3.84      4.49 o
   8   7   7       95.16      124.22      9.41 o
  -9   8   7        0.21       10.23      5.81 o
  -8   8   7       23.14       23.19      4.52 o
  -7   8   7      282.40      352.18     20.83 o
  -6   8   7        3.35        2.57      3.92 o
  -5   8   7        0.21       14.01     26.62 o
  -4   8   7      545.65      536.00     19.80 o
  -3   8   7     6837.67     6927.15    115.32 o
  -2   8   7      145.68      165.13     17.97 o
  -1   8   7        4.15        7.58      5.99 o
   0   8   7        1.67        5.50      1.79 o
   1   8   7      509.55      515.01     28.22 o
   2   8   7      370.37      370.38     13.44 o
   3   8   7      283.53      261.16     11.03 o
   4   8   7        3.85       -2.91      3.65 o
   5   8   7        2.41       -6.93      4.62 o
   6   8   7        2.49       -5.96      3.98 o
   7   8   7       87.23       66.35     11.58 o
   8   8   7       13.80       13.93      4.60 o
  -9   9   7       50.31       55.96      9.61 o
  -8   9   7      120.06      115.83     20.09 o
  -7   9   7      249.01      204.83     14.66 o
  -6   9   7        0.81       -5.40      3.60 o
  -5   9   7      114.69      107.28      4.85 o
  -4   9   7       25.49       13.87      2.86 o
  -3   9   7      985.35     1005.16     19.19 o
  -2   9   7      634.75      630.80     36.98 o
  -1   9   7      169.74      164.73     10.57 o
   0   9   7       52.13       44.04      7.35 o
   1   9   7      265.75      255.50     10.52 o
   2   9   7     1036.85     1004.34     28.95 o
   3   9   7        0.28        2.90     19.55 o
   4   9   7        0.12       10.47      9.97 o
   5   9   7      345.15      385.58     35.82 o
   6   9   7       67.31       80.42      7.18 o
   7   9   7      190.53      192.28     36.65 o
   8   9   7       53.43       40.81     10.77 o
  -8  10   7       14.08       17.95      5.65 o
  -7  10   7      115.68       83.40      4.85 o
  -6  10   7      137.79      179.03      9.90 o
  -5  10   7       40.73       39.35      9.52 o
  -4  10   7     1562.07     1541.78     47.44 o
  -3  10   7     1401.39     1413.45     30.34 o
  -2  10   7     1884.17     1852.11     70.41 o
  -1  10   7      454.73      461.98     15.59 o
   0  10   7       39.86       29.25     11.71 o
   1  10   7        1.02       -4.94      3.29 o
   2  10   7      974.82      918.48     30.57 o
   3  10   7       21.97        8.35      3.50 o
   4  10   7      211.96      167.96     33.23 o
   5  10   7        0.04        3.15     10.28 o
   6  10   7       52.11       66.88      6.99 o
   7  10   7       52.48       39.30     12.76 o
   8  10   7       18.39       12.98      7.46 o
  -8  11   7       96.03      120.52      9.75 o
  -7  11   7       24.75       22.62     23.11 o
  -5  11   7       46.92       47.84     12.36 o
  -4  11   7        1.38       13.74      2.88 o
  -3  11   7      173.42      149.90     29.48 o
  -2  11   7      115.19      123.04     12.23 o
  -1  11   7      940.02      889.96     37.46 o
   0  11   7      181.87      204.10      9.20 o
   1  11   7      570.81      531.26     42.75 o
   2  11   7       66.25       55.86     21.45 o
   3  11   7       84.92       88.57      6.70 o
   4  11   7      240.03      225.95     10.09 o
   5  11   7       42.04       35.11      5.13 o
   6  11   7      526.78      542.46     43.89 o
   7  11   7      117.60      119.01      9.43 o
  -8  12   7       17.12        9.20      6.11 o
  -7  12   7      458.23      481.36     20.81 o
  -6  12   7        6.08       23.79     11.42 o
  -5  12   7       34.56       36.42      3.78 o
  -4  12   7        2.70        0.63      2.71 o
  -3  12   7     1385.74     1373.71     74.89 o
  -2  12   7      337.65      329.44     17.27 o
  -1  12   7       24.08       17.38      7.28 o
   0  12   7        0.36       -3.98      7.60 o
   1  12   7      190.73      170.85     10.93 o
   2  12   7       31.60       34.10      7.35 o
   3  12   7       17.69       30.44      6.52 o
   4  12   7        9.50       -9.74      7.60 o
   5  12   7      387.06      317.13     19.66 o
   6  12   7       12.25        7.93      7.93 o
   7  12   7       66.28       56.47      9.45 o
  -7  13   7      174.77      221.19     28.34 o
  -6  13   7      152.17      189.35     35.37 o
  -5  13   7        3.74       -0.07      8.11 o
  -4  13   7       23.17       33.57     19.60 o
  -3  13   7       83.55      158.20     29.41 o
  -2  13   7       33.10       22.52     12.81 o
  -1  13   7      164.22      130.75     11.76 o
   0  13   7      338.80      344.10     21.18 o
   2  13   7      132.79      139.15     10.32 o
   3  13   7       31.39       21.36      8.25 o
   4  13   7        2.32        6.12      5.47 o
   5  13   7      110.61       98.64     12.09 o
   6  13   7        2.38        9.38      6.52 o
   7  13   7      220.16      206.33     16.40 o
  -7  14   7       19.09       36.39     22.26 o
  -6  14   7       82.79       82.99     25.27 o
  -5  14   7        1.42       15.42     13.32 o
  -4  14   7      327.61      307.84     11.46 o
  -3  14   7        0.89        3.56      4.87 o
  -1  14   7      124.69      117.61     10.32 o
   0  14   7      127.12      163.47     12.16 o
   1  14   7        2.13       -7.20      5.83 o
   2  14   7        4.29       21.36      6.88 o
   3  14   7      164.31      131.62     10.93 o
   4  14   7      443.50      527.33     26.21 o
   5  14   7        0.63        3.62      6.15 o
   6  14   7        4.86        8.36      7.60 o
  -6  15   7       50.12       67.82     35.60 o
  -5  15   7      296.35      302.49     30.10 o
  -4  15   7        6.22       -0.04     11.71 o
  -3  15   7       54.14       59.40     22.48 o
  -2  15   7       53.16       74.52      9.03 o
  -1  15   7      275.49      231.09     15.02 o
   0  15   7       14.36        7.20      6.12 o
   1  15   7       14.54        6.12      5.47 o
   2  15   7       66.48       27.76      5.83 o
   3  15   7       64.70       50.89      9.77 o
   4  15   7        0.23       13.76      6.23 o
   5  15   7       16.89       25.63      7.31 o
   6  15   7       62.24       68.49     10.06 o
  -6  16   7        0.04       -7.20      6.12 o
  -5  16   7       12.67       12.48      8.36 o
  -4  16   7        1.29        2.11      4.69 o
  -3  16   7      274.40      288.56     11.87 o
  -2  16   7      179.61      171.02     22.79 o
  -1  16   7        0.15       15.20      8.00 o
   0  16   7       15.75        1.09      5.47 o
   2  16   7       51.07      105.95     11.76 o
   3  16   7       93.18       69.75      8.25 o
   4  16   7       34.88       49.81     10.21 o
   5  16   7      104.46      154.82     12.78 o
  -5  17   7       20.09        3.67      8.67 o
  -4  17   7        0.74        3.98      6.55 o
  -3  17   7       15.64       12.88      3.86 o
  -2  17   7       20.61        7.85      6.15 o
  -1  17   7       52.68       42.36      4.85 o
   0  17   7      124.75      182.47     14.91 o
   1  17   7        4.56        7.60      5.47 o
   2  17   7       94.74      115.98     11.08 o
   3  17   7       24.23       43.08      9.48 o
   4  17   7      105.90       84.45      9.77 o
  -4  18   7      138.83      136.47     10.21 o
  -3  18   7       28.86       27.58      5.39 o
  -2  18   7      240.99      195.54     11.69 o
  -1  18   7       23.46        7.20      6.84 o
   0  18   7      118.29      130.75      8.25 o
   1  18   7      232.58      241.04     16.54 o
   2  18   7       38.69       44.09      9.09 o
   3  18   7       85.43       99.76     11.40 o
   4  18   7       10.92       -3.62      5.79 o
  -3  19   7        5.28       12.27      4.67 o
  -2  19   7       62.40       79.96     10.21 o
  -1  19   7       21.06       24.65      5.10 o
   0  19   7        6.14       16.58      5.10 o
   1  19   7        0.01       -7.49      5.00 o
   2  19   7       44.69       45.86      7.20 o
  -1  20   7      240.95      225.33     13.72 o
   0  20   7        0.77       -6.12      5.47 o
   1  20   7      155.67      174.33     14.08 o
  -8   0   8       77.31       63.85      6.37 o
  -6   0   8      452.87      391.52     21.07 o
  -4   0   8      896.81      916.28     27.66 o
  -2   0   8       54.49       43.84      6.05 o
   0   0   8      393.76      395.28     18.90 o
   2   0   8      351.06      390.00     19.55 o
   4   0   8      241.38      240.43     15.35 o
   6   0   8        7.57       -9.18      6.12 o
   8   0   8      643.74      740.21     43.47 o
  -9   1   8        4.06       -0.50      3.29 o
  -8   1   8       31.42       32.30      3.88 o
  -7   1   8       66.29       72.79     22.95 o
  -6   1   8       52.66       48.15      9.79 o
  -5   1   8        8.99        8.67     13.43 o
  -4   1   8      151.76      165.55     13.47 o
  -3   1   8      267.35      226.51      9.72 o
  -2   1   8      135.55      154.43     12.83 o
  -1   1   8      847.15      830.70     54.19 o
   0   1   8      314.42      301.95     25.95 o
   1   1   8      753.67      817.18     23.07 o
   2   1   8      140.72      145.72     20.56 o
   3   1   8       87.71       82.79      6.96 o
   4   1   8     2348.17     2453.33    127.18 o
   5   1   8       13.45       13.49      8.14 o
   6   1   8       23.52       40.01     16.05 o
   7   1   8      302.47      299.31     43.46 o
   8   1   8       42.39       41.55      6.83 o
  -9   2   8      279.67      311.03     13.41 o
  -8   2   8       35.26       15.54      7.98 o
  -7   2   8      198.66      192.48      6.89 o
  -6   2   8       37.24       35.59      4.41 o
  -5   2   8     1101.67     1153.33     23.29 o
  -4   2   8        0.20        9.80      4.32 o
  -3   2   8       17.10       13.25      3.98 o
  -2   2   8      248.19      268.43     17.50 o
  -1   2   8      380.16      383.23     19.71 o
   0   2   8      364.49      396.77     13.12 o
   1   2   8      225.89      255.43     10.65 o
   3   2   8       33.42       32.34      5.28 o
   5   2   8      135.31      140.06      9.88 o
   6   2   8        0.04       12.11      6.01 o
   7   2   8      460.85      496.46     19.43 o
   8   2   8        1.39       -3.35     14.12 o
  -9   3   8       80.41       75.69      8.92 o
  -8   3   8       21.96       22.36      7.26 o
  -7   3   8       14.04       49.03     25.39 o
  -6   3   8      249.60      229.09     15.85 o
  -5   3   8        0.34        1.71      4.72 o
  -4   3   8      116.68      128.71      4.97 o
  -3   3   8      251.46      220.05     41.23 o
  -2   3   8       28.14       18.66      3.92 o
  -1   3   8     1937.49     1983.29     51.47 o
   0   3   8      158.89      105.82      6.49 o
   1   3   8       49.98       35.66      4.34 o
   2   3   8      196.04      185.28     24.96 o
   3   3   8     1640.75     1648.86     63.40 o
   4   3   8      745.84      740.01     23.71 o
   5   3   8      695.83      667.62     38.82 o
   6   3   8        9.11       -1.26      6.68 o
   7   3   8       46.70       52.66     20.31 o
   8   3   8       35.58       31.54     23.37 o
  -9   4   8       22.73       43.09     17.52 o
  -8   4   8        0.61        0.66      3.74 o
  -7   4   8        1.23       13.43      3.93 o
  -6   4   8      841.12      836.47     21.58 o
  -5   4   8       74.25       70.98      8.40 o
  -4   4   8      611.44      643.59     19.42 o
  -3   4   8        9.40        3.98      5.79 o
  -2   4   8        2.53        2.15      5.07 o
   0   4   8        2.19       -4.85      6.33 o
   1   4   8      308.43      280.70     10.72 o
   2   4   8      136.12      138.75      7.89 o
   3   4   8      338.95      355.58     24.04 o
   4   4   8      414.69      406.06     61.86 o
   5   4   8       26.10       13.34      5.02 o
   6   4   8      124.32       97.07     11.58 o
   7   4   8       42.38       31.45      7.20 o
   8   4   8      665.63      784.32     66.80 o
  -9   5   8       10.23        7.93      5.47 o
  -8   5   8       17.65       -0.70      8.13 o
  -7   5   8        6.16       -7.06      6.32 o
  -6   5   8       78.44       96.01      7.64 o
  -5   5   8       24.25       18.72     15.55 o
  -4   5   8      426.82      455.29     11.18 o
  -3   5   8      183.96      157.54      7.59 o
  -2   5   8     2230.45     2331.26    185.57 o
  -1   5   8      740.84      739.65     53.59 o
   0   5   8      260.62      268.90     13.43 o
   1   5   8      304.25      326.09     12.14 o
   2   5   8       19.78       26.95     10.64 o
   3   5   8       47.05       28.39      5.01 o
   4   5   8     1263.86     1213.17     46.97 o
   5   5   8       35.97       60.08     14.33 o
   6   5   8        8.16        6.26      6.15 o
   7   5   8       93.46       64.09     18.23 o
   8   5   8       92.87       98.18     34.32 o
  -9   6   8      576.29      588.82     21.11 o
  -8   6   8        5.85        9.40      4.83 o
  -7   6   8      180.25      203.91     31.96 o
  -6   6   8        5.40       18.70      3.71 o
  -5   6   8       66.97       79.25      8.07 o
  -4   6   8       15.86       27.24     11.04 o
  -3   6   8      248.98      237.59     10.57 o
  -1   6   8       58.56       59.16      5.47 o
   0   6   8      101.19       96.33      6.43 o
   1   6   8      605.54      613.79     18.99 o
   2   6   8      626.69      554.01     17.69 o
   3   6   8        0.07        5.91      3.97 o
   4   6   8        3.25        8.08     16.07 o
   5   6   8      162.89      167.33     10.25 o
   6   6   8        8.01        5.04     11.58 o
   7   6   8      145.70      147.58     10.33 o
   8   6   8        5.28       -4.03      7.42 o
  -8   7   8        6.26       10.89     13.07 o
  -7   7   8       15.41       30.13      8.02 o
  -6   7   8       32.51       21.22      4.25 o
  -5   7   8      171.58      192.82      8.89 o
  -4   7   8       31.45       13.60      3.42 o
  -3   7   8       64.91       77.65      5.61 o
  -2   7   8     1722.68     1677.28     43.52 o
  -1   7   8      844.76      948.39     27.58 o
   0   7   8     1428.57     1518.44     71.24 o
   1   7   8      479.85      477.12     15.25 o
   2   7   8        6.74        4.00      3.34 o
   4   7   8      394.09      403.91     15.65 o
   5   7   8       72.09       94.27     10.15 o
   6   7   8       14.63       12.23      6.14 o
   7   7   8       24.42       29.32      6.42 o
   8   7   8        8.76        2.81      4.73 o
  -8   8   8      128.51      113.76     11.08 o
  -7   8   8        2.71       -1.20      3.80 o
  -6   8   8      273.88      257.52     52.31 o
  -5   8   8        3.88        1.31      2.08 o
  -4   8   8        0.82        7.50      3.18 o
  -3   8   8      404.47      436.40     23.85 o
  -1   8   8      193.87      198.70     18.82 o
   0   8   8      331.09      284.89     36.60 o
   1   8   8      881.75      798.73     24.74 o
   2   8   8      230.14      229.75     10.18 o
   3   8   8       15.51        7.47      3.90 o
   4   8   8      479.25      465.86     17.70 o
   5   8   8        9.72       24.99      7.78 o
   6   8   8        0.67       -6.00      7.75 o
   7   8   8        4.89       14.80      5.46 o
  -8   9   8        2.85        9.15      3.56 o
  -7   9   8        5.54        3.27      2.74 o
  -6   9   8        1.92        3.24     13.41 o
  -5   9   8      313.63      354.73      9.68 o
  -4   9   8       98.50      105.54     10.66 o
  -3   9   8        3.22        9.84      2.95 o
  -2   9   8      447.15      453.27     25.12 o
  -1   9   8       21.71        6.08     11.22 o
   0   9   8      433.91      427.81     15.02 o
   1   9   8      337.95      334.76     17.85 o
   2   9   8      108.83       79.93      5.71 o
   3   9   8      259.04      289.25     54.70 o
   4   9   8      159.75      178.00      9.30 o
   5   9   8      175.28      152.26     16.87 o
   6   9   8        1.77       -2.38      7.04 o
   7   9   8       30.09       31.94      5.66 o
  -8  10   8       19.94       18.53      5.25 o
  -7  10   8      160.54      130.98     11.17 o
  -6  10   8       10.28       11.95      3.64 o
  -5  10   8      170.74      165.34     22.66 o
  -4  10   8       14.58       21.73      4.92 o
  -3  10   8        0.01        1.45      3.62 o
  -2  10   8       19.29       19.98      6.99 o
  -1  10   8      181.93      155.29     15.64 o
   0  10   8        4.14        9.05      5.83 o
   1  10   8        0.76        2.30      3.13 o
   2  10   8        1.41        9.67      3.53 o
   3  10   8      117.92      113.83      7.10 o
   4  10   8       13.92       15.75      7.98 o
   5  10   8       72.82       69.54      6.27 o
   6  10   8       44.55       51.06     16.18 o
   7  10   8        1.40       -2.61      4.13 o
  -7  11   8        6.08       23.90     17.19 o
  -6  11   8       12.01       -0.51      5.77 o
  -5  11   8       24.78       20.57      6.33 o
  -4  11   8      940.20      964.16     86.01 o
  -3  11   8       17.28       17.91      6.90 o
  -2  11   8      120.88       77.25     10.35 o
  -1  11   8      285.33      360.53     21.68 o
   0  11   8      113.96      132.92     10.97 o
   1  11   8      197.06      170.35     13.39 o
   2  11   8       41.22       34.35      6.91 o
   3  11   8       30.41       48.22     10.03 o
   4  11   8       50.71       44.09      7.82 o
   5  11   8       63.63       64.14      9.45 o
   6  11   8       54.52       56.76     11.47 o
   7  11   8        0.28        6.88      6.48 o
  -7  12   8       54.29       43.03      8.13 o
  -6  12   8      636.28      597.27     64.23 o
  -5  12   8       54.09       59.27      6.40 o
  -4  12   8        0.51        7.74      2.53 o
  -3  12   8       54.39       46.33      9.85 o
  -2  12   8       21.10       45.36      9.74 o
  -1  12   8       34.68       22.80      8.72 o
   0  12   8       44.08       37.54      8.62 o
   1  12   8       47.35       59.65      8.22 o
   2  12   8       13.12       21.03     10.14 o
   3  12   8       76.52       61.43      7.46 o
   4  12   8      174.17      222.51     15.89 o
   5  12   8      119.68      103.24     13.14 o
   6  12   8        0.29       -1.45      6.48 o
  -7  13   8       65.39       77.35     29.32 o
  -6  13   8       83.75       70.10     20.65 o
  -5  13   8       25.56       14.72     10.82 o
  -4  13   8      114.03       92.20     16.40 o
  -3  13   8       33.69       54.55     26.42 o
  -2  13   8       33.93       55.13     24.58 o
  -1  13   8      139.05      123.87     13.14 o
   0  13   8      209.97      185.04     12.42 o
   1  13   8       10.77       11.22      8.29 o
   2  13   8       28.48       23.17      8.25 o
   3  13   8       36.09       39.89      7.67 o
   4  13   8       97.84       98.64     12.49 o
   5  13   8      258.19      246.36     17.92 o
   6  13   8       12.96       28.16      8.69 o
  -6  14   8       17.63       16.82      6.01 o
  -5  14   8      153.88      166.63     16.80 o
  -4  14   8       61.57       73.60      6.37 o
  -3  14   8        5.55        5.24      9.57 o
  -2  14   8        0.22       -4.09      4.74 o
  -1  14   8      115.30      124.74     13.61 o
   0  14   8        6.46        4.71      9.09 o
   1  14   8       24.79        0.00      3.62 o
   2  14   8       19.06       20.34      6.19 o
   4  14   8        9.70       -6.52      5.83 o
   5  14   8       44.66       34.35      8.25 o
  -6  15   8       28.62        7.88     22.23 o
  -5  15   8       16.77       26.89      5.87 o
  -4  15   8        4.18        3.12      4.85 o
  -3  15   8       74.38       94.41     21.41 o
  -2  15   8        0.29       -0.96      5.09 o
  -1  15   8      221.22      288.64     18.10 o
   0  15   8       85.76       91.58     12.38 o
   1  15   8      130.92      168.86     11.87 o
   2  15   8       84.88       59.65      8.22 o
   3  15   8      821.32      865.17     50.35 o
   4  15   8      123.64      152.47     15.02 o
   5  15   8      207.89      223.63     17.63 o
  -5  16   8      110.64       89.98      9.53 o
  -4  16   8       14.09        4.76     16.43 o
  -3  16   8       90.35      105.29     14.30 o
  -2  16   8       38.99       36.67      4.78 o
  -1  16   8       35.83       30.95     11.02 o
   0  16   8        6.34       10.10      6.15 o
   1  16   8       27.45       12.27      7.20 o
   2  16   8        2.16       -3.98      9.05 o
   3  16   8       71.67       55.35      9.05 o
   4  16   8        1.93       26.39      8.40 o
  -4  17   8       30.84       39.61      5.39 o
  -3  17   8        2.60        3.97      3.58 o
  -2  17   8       90.78       99.41      8.34 o
  -1  17   8      231.02      190.26     16.80 o
   0  17   8      421.00      400.60     26.64 o
   1  17   8       13.58       -0.36      5.50 o
   2  17   8        0.04       28.16      8.29 o
   3  17   8       33.70       54.22     10.93 o
  -3  18   8       17.99       31.06      5.72 o
  -2  18   8        0.00       -3.62      5.43 o
  -1  18   8      155.05      152.47     11.29 o
   0  18   8        0.07       -1.45      6.12 o
   1  18   8       25.08       36.60      8.98 o
   2  18   8       49.70       69.43     10.14 o
  -7   0   9      108.21       90.50      7.24 o
  -5   0   9       23.61       22.80      5.10 o
  -3   0   9     1001.75      952.33     41.08 o
  -1   0   9     1513.46     1625.36     62.91 o
   1   0   9      942.65      958.20     37.68 o
   3   0   9      945.84      955.84     40.00 o
   5   0   9       75.81       97.88     12.05 o
   7   0   9      104.17       69.14     11.08 o
  -8   1   9       71.07      103.73      6.09 o
  -7   1   9       78.50       87.95     10.82 o
  -6   1   9      121.36      128.56      6.46 o
  -5   1   9        0.93        2.26      6.88 o
  -4   1   9      473.01      474.43     12.85 o
  -3   1   9      847.83      823.77     61.66 o
  -2   1   9      207.94      205.24     16.29 o
  -1   1   9      123.56      123.99     13.94 o
   0   1   9      462.69      489.66     15.44 o
   1   1   9       77.82       74.29     20.89 o
   2   1   9        0.54       10.76     18.06 o
   3   1   9       37.31       34.77      6.64 o
   4   1   9      569.94      550.19     37.68 o
   5   1   9        9.53       12.24      8.49 o
   6   1   9       60.80       74.00     14.91 o
   7   1   9       37.68       73.07     17.45 o
  -8   2   9      190.65      222.71     22.99 o
  -7   2   9       45.34       66.40     26.64 o
  -6   2   9        3.05        1.60      2.70 o
  -5   2   9       16.72       20.62      3.28 o
  -4   2   9      779.67      790.51     17.10 o
  -2   2   9        0.65        4.51      3.84 o
  -1   2   9       10.18       17.71      4.03 o
   0   2   9      149.38      179.30      9.28 o
   1   2   9        0.45        7.01      9.43 o
   2   2   9      360.86      364.58     31.15 o
   3   2   9       34.65       34.42      5.96 o
   4   2   9      386.58      343.69     26.82 o
   5   2   9       17.29        0.59      3.38 o
   6   2   9      939.94      882.07     45.75 o
   7   2   9       81.69      107.71      9.26 o
  -8   3   9      320.70      327.18     13.74 o
  -7   3   9      239.70      276.79     11.80 o
  -6   3   9        0.31        2.64     13.18 o
  -5   3   9       58.10       47.26     12.05 o
  -4   3   9      854.85      923.69     21.82 o
  -3   3   9      370.19      375.52     39.09 o
  -2   3   9      226.62      234.41     10.21 o
  -1   3   9        4.36        5.46      5.05 o
   0   3   9      240.48      256.61     20.07 o
   1   3   9      226.44      233.58     38.19 o
   3   3   9        5.24       10.24      4.34 o
   4   3   9      294.94      319.82     13.71 o
   5   3   9       20.55       14.08     11.53 o
   6   3   9      117.92      128.17     10.61 o
   7   3   9      365.73      345.48     24.33 o
  -8   4   9       18.25       28.18     18.99 o
  -7   4   9       31.04       24.62      4.71 o
  -6   4   9        2.83        4.33      3.62 o
  -5   4   9        1.76       -0.71      7.58 o
  -4   4   9       89.13       93.83      6.14 o
  -3   4   9       13.74       16.25      8.16 o
  -2   4   9       28.72       34.90      8.71 o
  -1   4   9      392.76      343.54     21.88 o
   0   4   9       85.35       82.12      6.46 o
   1   4   9      874.32      881.65     26.22 o
   2   4   9       40.57       50.87     15.66 o
   3   4   9       37.57       27.09     11.04 o
   4   4   9      108.13      104.06      8.89 o
   5   4   9       15.76       -4.35      6.22 o
   6   4   9       34.45       53.18     11.58 o
   7   4   9      265.65      283.91     16.31 o
  -8   5   9      109.98       95.53     23.28 o
  -7   5   9      364.24      389.01     42.26 o
  -6   5   9      241.88      264.10     11.84 o
  -5   5   9      279.23      249.37     23.98 o
  -4   5   9      306.76      291.37     21.74 o
  -3   5   9     1491.99     1422.65     40.56 o
  -2   5   9       66.38       69.24     11.73 o
  -1   5   9       11.14        6.50      7.06 o
   0   5   9      434.67      491.41     34.42 o
   1   5   9      331.43      309.60     15.73 o
   2   5   9      603.77      594.01     59.27 o
   3   5   9      161.34      149.16      9.37 o
   4   5   9        9.05       20.66     13.92 o
   5   5   9       13.91      -11.70      8.34 o
   6   5   9      367.00      330.63     15.39 o
   7   5   9       68.80       82.41     17.34 o
  -8   6   9        0.06        1.45      5.07 o
  -7   6   9       28.60       40.14      4.75 o
  -6   6   9       78.34       80.46     23.35 o
  -5   6   9        0.08       11.94      4.92 o
  -4   6   9       37.58       37.09     10.33 o
  -3   6   9      161.98      143.96     23.06 o
  -2   6   9      273.07      273.56     44.63 o
  -1   6   9      249.82      282.53     13.48 o
   0   6   9      302.74      277.82     11.63 o
   1   6   9        2.74        4.07      4.51 o
   2   6   9      423.33      424.37     16.29 o
   3   6   9       14.56       23.88      5.62 o
   4   6   9      230.34      261.56     13.52 o
   5   6   9       12.72       15.03      4.90 o
   6   6   9      533.87      543.06     22.87 o
   7   6   9        8.56       -2.21      5.05 o
  -8   7   9      242.59      259.26     45.94 o
  -7   7   9      478.62      525.92     41.19 o
  -6   7   9      150.18      139.76     17.09 o
  -5   7   9        0.52       14.28      6.39 o
  -4   7   9      797.97      854.14     55.02 o
  -3   7   9      229.76      200.90     15.64 o
  -2   7   9      395.49      380.75     14.06 o
  -1   7   9       63.43       57.33     11.80 o
   0   7   9      148.07      138.50     11.26 o
   1   7   9     1095.88     1051.88     31.37 o
   2   7   9       79.31       67.03     12.45 o
   3   7   9      106.05      106.22     20.34 o
   4   7   9       58.08       50.85      8.29 o
   5   7   9       57.88       44.96      6.87 o
   7   7   9       58.98       73.88     17.74 o
  -8   8   9       24.32       11.94     20.43 o
  -7   8   9       81.11       74.62      9.70 o
  -6   8   9       57.56       48.02      7.17 o
  -5   8   9       11.26       40.51     18.68 o
  -4   8   9      119.65      119.95      9.79 o
  -3   8   9      202.60      201.44     16.22 o
  -2   8   9      111.63       98.24      9.81 o
  -1   8   9       81.95       79.09      8.85 o
   0   8   9        0.22        0.72      4.74 o
   1   8   9      962.33      961.83     50.33 o
   2   8   9        0.25       18.59      8.92 o
   3   8   9       29.82       24.38     11.04 o
   4   8   9       70.23       60.31      7.85 o
   5   8   9      317.38      303.92     20.98 o
   6   8   9        1.64       -5.46      4.21 o
   7   8   9      418.54      410.02     23.62 o
  -7   9   9       68.00       57.77      8.65 o
  -6   9   9       97.28       93.93     10.19 o
  -5   9   9       66.78       54.73      7.33 o
  -4   9   9       57.89       66.96     14.52 o
  -3   9   9      778.40      750.60     36.49 o
  -2   9   9        1.14      -10.26      6.84 o
  -1   9   9       39.48       16.58      7.28 o
   0   9   9        4.00       14.48      9.41 o
   1   9   9        0.24      -12.60      8.40 o
   2   9   9      243.55      298.86     14.79 o
   3   9   9        0.81        4.74      7.95 o
   4   9   9       51.18       60.67     22.03 o
   5   9   9      228.93      244.38     13.79 o
   6   9   9        2.62       -5.15     10.48 o
  -7  10   9       69.04       63.35     18.79 o
  -6  10   9       21.04       26.07     15.42 o
  -5  10   9        0.60       -6.76      4.51 o
  -4  10   9       61.52       30.29     15.17 o
  -3  10   9       24.22        5.92      6.84 o
  -2  10   9      192.54      212.41     14.99 o
  -1  10   9      281.27      277.13     17.74 o
   0  10   9      116.19      137.37     13.83 o
   1  10   9        5.88       34.35      9.81 o
   2  10   9      169.10      171.33     12.96 o
   3  10   9        2.84      -11.22      9.05 o
   4  10   9        3.05       -5.39      6.08 o
   5  10   9       57.28      123.87     16.11 o
   6  10   9      128.91       90.50     12.67 o
  -7  11   9      206.02      292.45     77.64 o
  -6  11   9        0.77       -9.50     15.55 o
  -5  11   9       99.99       94.25      5.99 o
  -4  11   9      300.17      301.82     17.23 o
  -3  11   9      778.50      831.79     22.09 o
  -2  11   9      320.32      299.76     20.42 o
  -1  11   9       19.71       35.47     10.43 o
   0  11   9        3.39       -1.81      9.09 o
   1  11   9       94.68       14.04     10.14 o
   2  11   9        1.13       24.29      7.89 o
   3  11   9      172.95      174.33     15.57 o
   4  11   9       20.30       11.22      7.64 o
   5  11   9       20.13       65.08     11.66 o
   6  11   9        2.50       -8.69      5.79 o
  -6  12   9      157.77      142.66     11.96 o
  -5  12   9        5.67       10.70      5.34 o
  -3  12   9       56.87       89.57     10.64 o
  -2  12   9      156.05      160.57     12.52 o
  -1  12   9        0.28       16.58      7.60 o
   1  12   9      115.84       96.00     13.07 o
   2  12   9        1.89       -5.03      6.48 o
   3  12   9        0.66       -4.38      6.23 o
   4  12   9        0.37       21.36      9.85 o
   5  12   9       73.28       52.81      9.66 o
  -6  13   9        7.11        1.09      6.19 o
  -4  13   9       86.05       73.74     17.50 o
  -3  13   9      868.91      893.50     34.16 o
  -2  13   9       42.03       34.79      8.76 o
  -1  13   9        0.10       -4.38      5.83 o
   1  13   9      159.37      158.62     14.37 o
   2  13   9        2.34        3.26      7.64 o
   3  13   9        0.28       -9.77      6.52 o
   4  13   9      101.45      135.56     12.85 o
   5  13   9       47.89       18.82      8.25 o
  -5  14   9        5.10       -5.00      6.03 o
  -4  14   9       41.79       35.81      8.67 o
  -3  14   9        8.33       24.25      8.90 o
  -2  14   9       18.24       -3.44     17.34 o
  -1  14   9       12.76        7.20      6.12 o
   0  14   9        1.98      -13.63      9.09 o
   1  14   9        0.07       18.82      7.60 o
   2  14   9       42.11       30.88      7.60 o
   3  14   9        0.69       -1.09      6.19 o
   4  14   9       47.51       34.35      8.04 o
  -4  15   9      285.54      305.88     32.74 o
  -3  15   9        0.25       12.87     10.52 o
  -2  15   9      119.41       96.11     24.05 o
  -1  15   9        1.82        9.74      7.24 o
   0  15   9      102.36      105.55     15.24 o
   1  15   9       49.36       46.66      9.88 o
   2  15   9       59.01       59.08     13.18 o
   3  15   9       86.45      110.30     13.18 o
  -3  16   9        9.87       17.24      9.61 o
  -2  16   9       88.13      113.33      9.43 o
  -1  16   9       11.27        3.26      6.19 o
   0  16   9       80.47      127.27     14.59 o
   1  16   9       73.79       39.42      9.09 o
   2  16   9      124.61      129.44     14.30 o
  -2  17   9       75.72      120.50     11.42 o
  -1  17   9        4.90       17.05      7.53 o
   0  17   9       81.64       80.65     11.62 o
   1  17   9       35.05        7.20      6.52 o
  -8   0  10       32.60       56.47     11.73 o
  -4   0  10        7.34       10.10      4.71 o
  -2   0  10     1444.43     1469.71     55.42 o
   0   0  10      525.83      645.12     28.99 o
   2   0  10      368.21      344.10     20.45 o
   4   0  10     1133.77     1042.43     47.93 o
   6   0  10      235.91      265.22     19.84 o
  -8   1  10       37.47       26.54      6.88 o
  -7   1  10       32.50       25.72      6.27 o
  -6   1  10       44.06       62.67     24.61 o
  -5   1  10      157.43      161.77     13.47 o
  -4   1  10      163.89      190.94      6.87 o
  -3   1  10       37.24       22.57      8.85 o
  -2   1  10      119.60      138.78     12.80 o
  -1   1  10        0.03        0.00      3.62 o
   0   1  10      218.34      162.82      9.25 o
   1   1  10      187.77      173.65     15.19 o
   2   1  10      760.47      742.59     61.43 o
   3   1  10      360.79      338.87     16.42 o
   4   1  10        6.78       -2.03      5.43 o
   5   1  10       79.11       90.49     15.66 o
   6   1  10        6.29        4.73      4.68 o
  -8   2  10       20.26        4.41     22.08 o
  -7   2  10        3.28        4.85      3.72 o
  -6   2  10       17.27        6.97      3.59 o
  -5   2  10      764.03      857.52     20.63 o
  -4   2  10       12.00       18.69      8.36 o
  -3   2  10       21.80       40.09     10.33 o
  -2   2  10       74.78       65.48      9.30 o
  -1   2  10     1866.81     1897.25    135.71 o
   0   2  10       26.28       42.63     16.83 o
   1   2  10      329.86      300.00     17.10 o
   2   2  10       14.36        9.47      5.22 o
   3   2  10     1262.85     1292.86    121.39 o
   4   2  10        4.83       15.02     13.43 o
   5   2  10       14.35       25.73     10.55 o
   6   2  10        3.35        4.13      5.42 o
  -7   3  10        3.42       -2.63      7.06 o
  -6   3  10       18.61       16.72     11.84 o
  -5   3  10      195.54      225.95     11.32 o
  -4   3  10       22.11       17.41      7.24 o
  -3   3  10       47.24       51.81      6.31 o
  -2   3  10      136.96      180.41      9.57 o
  -1   3  10       28.87       25.90     12.23 o
   0   3  10      443.07      436.32     16.27 o
   1   3  10      217.79      231.50     35.67 o
   2   3  10      120.29      115.37      8.34 o
   3   3  10      178.48      225.33     14.84 o
   4   3  10       23.81        5.64     15.38 o
   5   3  10      277.12      280.56     14.39 o
   6   3  10       39.12       10.86      5.22 o
  -7   4  10       86.88      132.75     22.41 o
  -6   4  10        9.60       14.84      4.06 o
  -5   4  10       59.46       51.21      4.82 o
  -4   4  10      429.43      493.44     16.81 o
  -3   4  10      286.60      301.41     12.52 o
  -2   4  10      832.53      882.31     38.48 o
   0   4  10     1046.26     1054.51     31.40 o
   1   4  10        6.08       34.35     10.03 o
   2   4  10        1.48       -7.39      4.93 o
   3   4  10        6.34       24.89      5.37 o
   4   4  10       48.66       49.41      6.01 o
   5   4  10      394.34      422.43     79.26 o
   6   4  10       80.23      101.14     12.45 o
  -7   5  10      104.68      128.06     18.41 o
  -6   5  10        5.82       13.11      3.79 o
  -5   5  10       77.98       79.87     12.11 o
  -4   5  10        0.04        2.78     10.52 o
  -3   5  10      189.99      188.30      9.58 o
  -2   5  10       56.33       57.61     10.21 o
  -1   5  10        2.37        7.59      5.05 o
   0   5  10       25.22       19.43      8.51 o
   1   5  10       59.09       96.76      7.93 o
   2   5  10      170.06      165.86     12.00 o
   3   5  10       92.98      104.79      7.66 o
   4   5  10      137.48      139.44     11.60 o
   5   5  10       18.48       27.26      5.22 o
   6   5  10       24.84       18.77      7.02 o
  -7   6  10        8.88        1.95      5.21 o
  -6   6  10       18.87       48.12     29.85 o
  -5   6  10       44.26       84.26      7.37 o
  -4   6  10       19.24       14.15     15.76 o
  -3   6  10       20.59       38.01     10.57 o
  -2   6  10      206.82      196.08     13.86 o
  -1   6  10      602.71      655.58     37.52 o
   0   6  10       18.06       16.31     13.97 o
   1   6  10      545.23      503.77     21.03 o
   2   6  10       39.92       55.66     14.50 o
   3   6  10      132.53      132.59      9.44 o
   4   6  10      102.43      106.80     10.81 o
   5   6  10       45.35       77.78     35.15 o
   6   6  10       79.77       99.47     35.38 o
  -7   7  10       33.13       32.98      5.45 o
  -6   7  10       12.97       22.83      8.22 o
  -5   7  10        0.42        3.08      3.43 o
  -4   7  10       34.38       38.28      8.85 o
  -3   7  10        6.29       19.15      8.00 o
  -2   7  10      207.93      210.17     14.33 o
  -1   7  10        0.19      -13.07      9.48 o
   1   7  10       18.72       13.04      8.34 o
   2   7  10        4.70        3.49      4.08 o
   3   7  10        7.40        1.89      6.50 o
   4   7  10       48.32       50.03     12.69 o
   5   7  10        9.19       -2.19      3.16 o
   6   7  10       16.40       46.90      7.47 o
  -7   8  10       65.55       70.05      5.66 o
  -6   8  10        0.03        2.85     12.09 o
  -5   8  10       27.58       26.65     15.42 o
  -4   8  10      340.06      335.64     11.83 o
  -3   8  10        2.36       28.16     10.50 o
  -2   8  10      253.45      237.50     17.59 o
  -1   8  10        1.08        6.12      6.48 o
   0   8  10      290.04      324.62     21.94 o
   1   8  10       79.97       94.87     14.08 o
   2   8  10        1.26        3.98      6.55 o
   3   8  10      158.28      162.96      9.44 o
   4   8  10      200.97      225.00     13.55 o
   5   8  10       84.74       90.58      8.03 o
  -6   9  10        0.37       -1.87      3.52 o
  -5   9  10        5.82        0.06     18.06 o
  -4   9  10      215.20      186.32     11.96 o
  -3   9  10      122.40      104.40     12.05 o
  -2   9  10       33.87        5.03      6.84 o
  -1   9  10       13.99       23.53      7.57 o
   0   9  10      240.31      162.02     13.57 o
   1   9  10      118.81      135.56     14.19 o
   2   9  10        0.21       -8.14      5.43 o
   3   9  10       27.97       13.76     11.29 o
   4   9  10       53.75       47.71     12.34 o
   5   9  10        9.04        2.57      6.55 o
  -6  10  10       19.40       31.06     10.82 o
  -5  10  10      218.87      252.33     24.49 o
  -4  10  10       46.66       33.28      9.52 o
  -3  10  10      277.38      276.22     13.76 o
  -2  10  10        2.46       -5.39      7.24 o
  -1  10  10      124.44      105.95     11.76 o
   0  10  10        0.26       -9.77      6.52 o
   1  10  10      157.31      215.16     16.76 o
   2  10  10       22.95        9.38      7.57 o
   3  10  10      339.79      374.40     25.05 o
   4  10  10        0.29      -14.61      9.74 o
   5  10  10       23.93       23.17      8.62 o
  -5  11  10        3.47       20.25      5.72 o
  -4  11  10       44.70       36.88     17.56 o
  -3  11  10      335.04      294.30     43.08 o
  -2  11  10       70.63       47.71      9.45 o
   0  11  10       12.10        5.03      6.84 o
   1  11  10       65.30       56.18     10.82 o
   2  11  10       38.96       10.82      6.88 o
   3  11  10       16.36        4.71      8.65 o
   4  11  10       68.56       43.84     11.84 o
  -5  12  10       20.39       33.25     30.42 o
  -4  12  10      107.03      131.12     16.74 o
  -3  12  10        2.63       -1.40     11.96 o
  -2  12  10       43.34       59.94      9.74 o
  -1  12  10       20.03        3.62      7.60 o
   0  12  10      350.69      361.98     25.34 o
   1  12  10       31.29       33.01      8.76 o
   2  12  10      334.12      379.57     24.47 o
   3  12  10        9.65      -14.04      9.70 o
   4  12  10      399.36      467.97     29.65 o
  -4  13  10        0.27       -7.42      5.48 o
  -3  13  10       11.02        4.46      5.19 o
  -2  13  10       69.54       62.04     11.08 o
   0  13  10       24.93       29.39     10.53 o
   1  13  10        4.50       12.67      8.00 o
   2  13  10       44.74       45.61      9.52 o
  -3  14  10        1.19        0.73      7.22 o
  -2  14  10       11.82       13.71      9.41 o
  -1  14  10      309.08      398.32     27.33 o
   0  14  10       83.70       76.27     12.63 o
   1  14  10       38.18       14.77      7.89 o
   2  14  10       39.16       47.17     10.21 o
  -2  15  10        8.14       11.16      6.05 o
  -1  15  10       20.98       16.58      8.69 o
   0  15  10       13.69       27.76     11.62 o
   1  15  10        1.67       28.60      8.94 o
  -7   0  11      326.39      377.33     27.37 o
  -5   0  11      102.30      113.52      9.34 o
  -3   0  11      818.92      817.71     39.17 o
  -1   0  11      252.80      247.56     16.76 o
   1   0  11      238.61      233.98     14.55 o
   3   0  11       42.22       44.09     10.61 o
   5   0  11      215.08      137.37     13.39 o
  -6   1  11       15.92       31.05     21.86 o
  -5   1  11       47.86       70.48      6.67 o
  -4   1  11       16.51       22.92      3.85 o
  -3   1  11       94.41       90.51      7.51 o
  -2   1  11      127.02      130.77     23.18 o
  -1   1  11       17.01        7.20      4.33 o
   0   1  11       63.87       67.83      6.81 o
   1   1  11       62.03       72.59      6.50 o
   2   1  11      104.90      130.13     16.29 o
   3   1  11        6.36       -0.91      6.12 o
   4   1  11       13.25        9.18     14.82 o
   5   1  11      137.92      133.54     20.07 o
  -6   2  11       10.71        4.96      4.98 o
  -5   2  11        1.90       -8.12      6.70 o
  -4   2  11      619.99      573.41     15.46 o
  -3   2  11        6.29        7.86     12.49 o
  -2   2  11      106.26      125.54      7.99 o
  -1   2  11       75.26       86.61      9.76 o
   0   2  11      391.50      494.52     37.77 o
   1   2  11       73.26       63.85      8.83 o
   2   2  11       27.68       22.52     16.65 o
   3   2  11      140.26      150.88     12.78 o
   4   2  11       29.67       47.60      8.18 o
   5   2  11        6.61        3.93      9.59 o
  -6   3  11       98.50       90.89     11.49 o
  -5   3  11        8.72       22.95      7.58 o
  -4   3  11       25.08        3.46      7.93 o
  -3   3  11       45.56        7.06     15.22 o
  -2   3  11        4.89        0.59      4.02 o
  -1   3  11       17.95       12.21     13.43 o
   0   3  11      141.28      110.94     35.42 o
   1   3  11      383.24      343.15     14.69 o
   2   3  11      241.92      247.99     12.52 o
   3   3  11      169.24      176.38     14.19 o
   4   3  11       62.54       67.78     11.80 o
   5   3  11       52.31       57.07     27.89 o
  -6   4  11       72.16       63.43      6.38 o
  -5   4  11       52.01       91.76      8.47 o
  -4   4  11       12.62       10.13      4.52 o
  -3   4  11      303.94      337.08     19.55 o
  -2   4  11       19.68       29.66     13.92 o
  -1   4  11      223.60      199.61     31.82 o
   0   4  11      376.98      417.20     19.46 o
   1   4  11       33.62       35.65     26.99 o
   2   4  11        8.47       28.27      5.79 o
   3   4  11        0.55        1.81      9.97 o
   4   4  11        3.14       -8.99      5.99 o
   5   4  11       69.10       60.35      7.56 o
  -6   5  11       26.72       25.46     21.30 o
  -5   5  11      112.65      150.72      9.41 o
  -4   5  11       32.15       34.74      9.21 o
  -3   5  11       12.65       -1.09      6.52 o
  -2   5  11      362.97      275.25     18.93 o
  -1   5  11      133.00      164.64      9.25 o
   0   5  11       84.96       80.06      7.04 o
   1   5  11      345.34      369.20     20.11 o
   2   5  11       14.99       12.15     19.49 o
   3   5  11        1.96        0.72      6.19 o
   4   5  11       60.02       58.25      7.15 o
   5   5  11      123.93      104.30      8.91 o
  -6   6  11      163.65      137.91     15.35 o
  -5   6  11        0.02       12.29     11.76 o
  -4   6  11        9.20       27.57      9.39 o
  -3   6  11      136.54       80.65     13.00 o
  -1   6  11       24.14       24.65     11.15 o
   0   6  11       33.59       36.16      8.69 o
   1   6  11       51.64       46.89      9.00 o
   2   6  11        4.09       17.72      5.70 o
   3   6  11        5.38        9.36     11.06 o
   4   6  11       27.95       45.61      7.88 o
   5   6  11       67.40       73.05     28.13 o
  -6   7  11       13.45       14.21      4.71 o
  -5   7  11        4.00       -5.95      3.96 o
  -4   7  11       30.54       30.44      4.51 o
  -3   7  11        5.73       -2.14      6.48 o
  -2   7  11       11.72        4.38      6.52 o
  -1   7  11        1.04       14.77      7.89 o
   0   7  11       86.59      116.77     13.18 o
   1   7  11      192.09      205.79     18.03 o
   2   7  11      220.08      220.23     17.52 o
   3   7  11        5.59       -4.71      6.52 o
   4   7  11       42.60       29.39      8.04 o
  -5   8  11        0.21       -2.45      5.93 o
  -4   8  11        3.86       22.34      6.57 o
  -3   8  11      425.69      495.51     30.48 o
  -2   8  11      116.82      119.27     14.55 o
   0   8  11        4.54       -0.36      7.31 o
   1   8  11       14.29       59.94     12.96 o
   2   8  11       28.97       -5.03      7.60 o
   3   8  11       36.03       32.14      8.00 o
   4   8  11        8.43      -10.32      6.88 o
  -5   9  11       16.36       11.07      5.65 o
  -4   9  11       73.17       79.29     15.20 o
  -3   9  11        6.17       -5.76      6.84 o
  -2   9  11       16.79       14.48      7.96 o
  -1   9  11       18.75       -3.98     10.50 o
   0   9  11        4.06       -8.36      6.95 o
   1   9  11      240.27      241.62     22.48 o
   2   9  11       50.79      107.11     13.79 o
   3   9  11      249.85      295.16     23.53 o
   4   9  11        6.97       13.07      6.88 o
  -4  10  11      136.32      119.05     17.86 o
  -3  10  11        2.82       11.44      3.56 o
  -2  10  11       42.30       48.76      9.05 o
  -1  10  11        4.23       15.20      7.28 o
   0  10  11      131.18      252.37     19.33 o
   1  10  11       42.92       29.39      8.65 o
   2  10  11        0.02       -9.77      6.52 o
   3  10  11       45.55       85.86     13.03 o
  -4  11  11        2.55       -2.34      5.13 o
  -3  11  11       17.11       23.28     18.10 o
  -2  11  11       43.92       63.24     11.80 o
  -1  11  11        0.56        6.88      6.88 o
   0  11  11      193.67      182.47     17.48 o
   1  11  11       43.57       21.36      8.62 o
   2  11  11      102.54       64.76     14.08 o
  -2  12  11        7.25       -6.88      6.48 o
   0  12  11        4.82       25.41      9.01 o
   1  12  11      237.42      232.83     20.31 o
   2  12  11       39.70       69.75     12.38 o
  -1  13  11        1.33        5.39      9.38 o
   0  13  11        9.14       40.87     10.21 o
  -4   0  12      136.68      159.13     11.04 o
  -2   0  12        9.48        5.03      6.48 o
   0   0  12      107.17      116.77     13.57 o
   2   0  12      428.04      365.60     28.38 o
   4   0  12       32.95       44.09     11.87 o
  -5   1  12      142.40      127.46     10.04 o
  -4   1  12      169.57      192.20      9.91 o
  -3   1  12       60.62       54.37     15.35 o
  -2   1  12      239.37      245.53     37.63 o
  -1   1  12      450.67      410.86     19.90 o
   0   1  12      352.25      323.66     15.97 o
   1   1  12        4.28       -4.54      7.75 o
   2   1  12        7.81        6.86      5.13 o
   3   1  12       89.06       94.38     21.37 o
   4   1  12        1.86       14.50      5.23 o
  -5   2  12       14.13       31.19      5.61 o
  -4   2  12        2.89        8.49     16.47 o
  -3   2  12       21.23       17.05      6.91 o
  -2   2  12      133.41      165.87     33.99 o
  -1   2  12       34.41       44.32     10.44 o
   0   2  12        3.19       -6.68      5.47 o
   1   2  12      207.09      245.75     37.48 o
   2   2  12      111.00       65.15      8.06 o
   3   2  12      137.01      144.81     11.08 o
   4   2  12      158.14      172.92     24.07 o
  -5   3  12      172.34      204.55     17.72 o
  -4   3  12        9.57       14.16     11.73 o
  -3   3  12        0.03      -10.37      6.91 o
  -2   3  12      247.47      315.10     20.27 o
  -1   3  12      259.68      254.89     14.15 o
   0   3  12       81.62       85.83      8.34 o
   1   3  12       29.75       19.42     15.24 o
   2   3  12       48.49       53.42      7.15 o
   3   3  12      131.77      132.15     11.02 o
  -5   4  12       57.55       38.95     22.26 o
  -4   4  12       15.64       20.00      9.74 o
  -3   4  12       20.90       18.50      8.00 o
  -2   4  12        8.61       -5.39      6.88 o
  -1   4  12       40.54       21.03     10.14 o
   0   4  12       76.11       51.73     12.60 o
   1   4  12       18.70       13.44      6.71 o
   2   4  12      222.23      260.24     31.35 o
   3   4  12       13.72       32.22     10.53 o
  -4   5  12      146.21      121.95     36.07 o
  -3   5  12      150.34      223.05     20.45 o
  -2   5  12       48.62       55.64     12.20 o
  -1   5  12      176.33      131.18     13.94 o
   0   5  12      322.54      328.06     22.73 o
   1   5  12        0.36        5.03     10.86 o
   2   5  12      431.48      422.21     29.72 o
   3   5  12       49.60       47.71      9.45 o
  -4   6  12       25.31       36.14      5.46 o
  -3   6  12       57.73       40.14      9.41 o
  -2   6  12        0.17       25.05      8.76 o
  -1   6  12      164.60      187.14     17.19 o
   0   6  12        0.20       31.93     12.05 o
   1   6  12        0.10        8.69      7.64 o
   2   6  12        0.04       19.15      7.17 o
  -4   7  12        0.28       18.71     23.40 o
  -3   7  12        4.15       -1.81      6.52 o
  -2   7  12        3.31       -2.14      9.38 o
  -1   7  12      148.31      185.04     16.58 o
   0   7  12       78.54       32.14      9.48 o
   1   7  12        1.05        5.03      6.84 o
   2   7  12      111.27      128.14     14.66 o
  -3   8  12      140.63      152.00     16.90 o
  -2   8  12       70.57       56.76     10.90 o
  -1   8  12        5.26      -10.21      6.81 o
   0   8  12       65.18       61.43     11.33 o
   1   8  12       32.17       18.50     11.62 o
   2   8  12        0.49       22.44      9.01 o
  -2   9  12      101.24      123.47     16.07 o
  -1   9  12       94.26      102.84     11.58 o
   0   9  12       66.79       49.30     12.56 o
   1   9  12        0.08       -6.12      6.48 o
  -1   0  13        9.52        0.00      3.62 o
   1   0  13       84.22       76.59     13.00 o
  -2   1  13        0.55       19.47      9.09 o
  -1   1  13       22.66       30.70      5.83 o
   0   1  13        4.90        2.28      5.13 o
   1   1  13        6.79        4.10      4.73 o
  -2   2  13      135.23      138.71     14.80 o
  -1   2  13       60.78       16.25      9.38 o
   0   2  13       28.67       36.25      5.74 o
   1   2  13       31.61       34.30     19.11 o
  -2   3  13       34.72       33.01     12.23 o
  -1   3  13       66.18       33.66      9.05 o
   0   3  13        6.22       -6.52      7.28 o
  -1   4  13        7.38       -6.12      7.64 o
   0   4  13       22.84       42.82     12.71 o
 
